# Supplementary material for: Patterns of facility and patient related factors to the orthopedic and trauma admissions at the Kenyatta National Hospital: A qualitative assessment
Source: PLOS Glob Public Health. 2024 Jan 25;4(1):e0002323. doi: 10.1371/journal.pgph.0002323 (PMC10810445; doi:10.1371/journal.pgph.0002323)
Supplement: S2 Data — (XLSX) [file pgph.0002323.s004.xlsx]

## Sheet: Sheet1
RecordID	SerialNo	ResearchAssistantinitials	AdmissionwardC	TimeC	MonthC	WeekdaysC	Dateofadmission	PatienthadaccidentC	Areaofaccident	MonthDOAC	WeekdayDOAC	Timeofaccident	Dateofaccidentinjury	NatureofadmissionC	@2previousadmissionforcurrentC	@3ifyeswhichfacilityC	YouhaveareferralletterC	@ifyesfromwhichfacilityC	PointofadmissionC	MechanismofinjuryC	ExplainRTA	Explainhumanresource	Explaininfrastructure	Explainequipmentandimplantsavailability	Explainpatientfactorsandpreference	Explainfinancial	Explainothers_A	@8.aCountryofresidenceC	bCountyofResidenceC	BcountyofresidenncecategCC	bSubcountyofResidenceCC	bAreaEstateofresidenceC	@12.Ageinyears	@AgeCategory	SexC	MaritalstatusCc	ReligionC	OccupationC	EducationlevelC
616	2166846	B.O	12	1	1	4	2021-04-11	2	Ngong	1	4	16:00:00.029000	2021-04-11	1	1	#NULL!	2	144	1	6	pt involved in RTA and sustained injuries to the leg			pt was refereed for further investigation and management	the dad to the referring patient was told that the baby joint had dislocated and they could not assist her further so he should go to knh for more assistance			4	7	2	32	195	2	1	1	Minor	2	9	3
339	2137317	B.O	14	1	7	4	2021-05-02	2	Kawangware	9	3	19:50:00.010000	2021-05-01	1	1	#NULL!	1	143	1	5		referred to be seen by a specialist						4	26	5	10	94	32	3	1	Single	2	2	7
14	2139465	EOO	15	1	7	2	2021-05-31	2	Thika Road - Survey of Kenya	9	5	07:30:00	2021-05-27	1	1	#NULL!	1	141	2	6	Patient was well until last week Thursday when he was hit by a motorbike as he was alighting from a bus.				The patient preferred KNH since he believes it's the best with good services at an affordable prices and that's why he will always choose KNH at any critical condition			4	9	3	94	183	14	1	2	Minor	2	11	6
226	2135288	B.O	14	1	1	5	2021-04-29	2	Ngong Road	1	7	07:59:59.971000	2021-04-28	1	1	#NULL!	1	138	1	6	was well till yesterday at around 8 am when she was hit by a moving vehicle crossing the road.	for further management	KNH is a national hospital and believed it is only hospital with good and qualified doctors.	loved knh because she was treated fully and she has recovered her life				4	7	2	32	116	37	3	1	Single	2	1	7
453	2124606	B.O	14	1	4	5	2021-02-18	2	Thika	4	7	13:59:59.971000	2021-02-17	1	2	2	2	137	1	2				transfer reason was for patient ring stabilization				4	9	3	98	241	49	3	1	Married	2	1	7
695	2128840	B.O	11	1	6	7	2021-03-10	2	Thika Road	8	3	03:00:00	2021-03-06	1	2	2	2	137	1	1		for pelvic reconstruction		knh has better facilities and infrastructure for patient care				4	9	3	28	251	27	3	1	Single	2	9	6
822	2143811	B.O	14	1	5	4	2021-06-13	2	Thika Road	7	1	16:59:59.971000	2021-06-11	1	1	#NULL!	1	137	1	6	patient was hit by a vehicle while riding on a motorbike resulting to his pelvic injury	patients fracture needed to be seen by a different doctor ./for further investigation and orthopaedic management		hospital did not have the required equipment for management of the patient				4	26	5	92	48	22	2	2	Single	2	7	7
738	2128669	B.O	11	1	6	2	2021-03-15	2	Thika Road	8	3	18:00:00	2021-03-13	1	1	#NULL!	2	137	1	6	motorcyclist hit by a motorvehicle		knh had facilitites to handle his condition				neurovascular intervention	4	26	5	41	216	38	3	2	Single	2	2	6
722	2125253	B.O	12	1	6	5	2021-03-04	2	thika level vi	1	3	15:00:00	2021-04-03	1	1	#NULL!	2	137	1	6	patient was hit by a motorbike while crossing the road as she came from school, she sustained head injury abd left femur fracture	patients injuries were too severe and required a specialized doctor -/depressed skull fracture with inner table compressing the brain's neurosurgeon not available at the facility						4	26	5	36	141	5	1	1	Minor	2	11	6
447	2120324	B.O	15	1	4	2	2021-02-15	2	Murang'a	4	3	19:59:59.971000	2021-02-13	1	1	#NULL!	1	137	1	1		NOK says thika level 5 found the condition too complex						4	23	4	66	145	37	3	2	Single	2	1	7
541	2133471	B.O	11	1	1	6	2021-04-06	2		1	1	00:00:00	2021-04-02	1	2	2	2	137	1	2		pt referred for further management		pt referred to knh for spinal stabilization				4	23	4	21	33	27	3	2	Single	2	5	7
792	2143790	B.O	14	1	5	3	2021-06-12	2	Taveta road	7	2	13:00:00.029000	2021-06-07	1	2	2	2	135	1	6	passenger in a matatu carrying students in which the driver lost control on seeing an elephant on the road. she fell off the windscreen and landed on her left side	neurologist review. No neurosurgeon in Taveta						4	35	8	97	239	14	1	1	Minor	2	11	7
437	2119646	B.O	11	1	4	6	2021-02-02	2	Sultan Hamud road	4	6	13:00:00.029000	2021-02-02	1	1	#NULL!	2	133	1	6	pt involved in RTA on his way home after the motorbike he was riding was hit by a vehicle that veered from the opposite side of the road	pt was referred to knh for further orthopaedic management		knh has better facilities				4	19	9	49	233	59	3	2	Widow	2	4	7
27	2124633	EOO	12	1	4	1	2021-02-19	2	Githurai	4	5	17:30:00.029000	2021-02-18	1	1	#NULL!	2	132	1	6	PATIENT WAS HIT BY A MOVING VEHICLE WHILE CROSSING THE ROAD FROM SCHOOL						ST. JOHN HOSPITAL THOUGHT THE PATIENT HAD HESAD FRACTURE IN WHICH IT COULD BE BEYOND THEIR MANAGEMENT HENCE REFERRED THE PATIOENT TO KNH	4	9	3	94	43	9	1	2	Minor	2	10	5
668	2133301	B.O	15	1	6	7	2021-03-31	2	Ndonyo	8	6	19:30:00	2021-03-30	1	1	#NULL!	1	131	1	6	the motorbike she was on was hit by a train				it was the closest biggest hospital from the medical centre she had received first aid			4	9	3	47	106	37	3	1	Married	2	12	7
328	2133767	B.O	14	1	1	4	2021-04-11	2	Kikuyu	1	5	16:59:59.971000	2021-04-08	1	2	1	2	128	1	6	patient was hit by a vehicle while riding a motorcycle	referred to facility of choice for specialized care		the patient went into a coma a day before the surgery it was due to blood clot in the head and the doctors were not aware so they were forced to come to knh				4	26	5	11	250	24	2	2	Single	2	11	8
634	2124999	B.O	11	1	4	1	2021-02-26	2	Uthiru	4	6	19:59:59.971000	2021-02-23	1	2	1	1	128	1	6	patient was a pedestrian when he was hit by a vehicle that had slid on rainy tarmac road. the vehicle hit him from behind on the right side of his body					patient is a referral from st peters due to financial constraints		4	26	5	11	250	31	3	2	Married	2	9	7
544	2137869	B.O	11	1	7	4	2021-05-16	2	Kangemi	9	1	00:00:00	2021-05-14	1	1	#NULL!	1	128	1	1								4	26	5	102	80	30	3	2	Married	2	2	6
878	2122516	B.O	2	1	4	6	2021-02-09	2		5	4	12:00:00	2021-01-31	1	1	#NULL!	1	128	3	#NULL!		for further management AFTER x-ray showed unacceptable reduction						4	9	3	94	43	12	1	2	Minor	2	11	6
160	2129171	B.O	14	1	6	3	2021-03-20	2	Eastleigh	8	1	13:59:59.971000	2021-03-19	1	1	#NULL!	2	127	1	2					patient's will to be treated at knh			4	26	5	36	25	25	3	2	Single	2	1	7
814	2134254	B.O	15	1	1	1	2021-04-23	2	Nakuru - Nairobi Highway	1	7	16:59:59.971000	2021-04-21	1	1	#NULL!	1	127	1	6	patient involved in RTA which involvedd head on collision with a lorry and sustained an injury on left hand					his operation was cheaper in knh so he requested for referral		4	19	9	44	167	27	3	2	Married	2	2	7
108	2119657	B.O	11	1	4	7	2021-02-03	2	eastern bypass	4	7	10:59:59.971000	2021-02-03	1	1	#NULL!	2	124	1	2					patient needed MRI and st francis facility didnt have the services.			4	9	3	94	43	39	3	2	Married	2	3	6
703	2137687	B.O	12	1	7	6	2021-05-11	2	Githurai	9	2	00:00:00	2021-05-10	1	1	#NULL!	2	124	1	5		further management	went to three other hospitals to no avail of finding doctors	lack of doctors -it was at night -mom was not around so they went to knh	own request			4	9	3	94	43	7	1	2	Minor	2	11	6
508	2131505	B.O	3	1	6	5	2021-03-18	1		#NULL!	#NULL!	#NULL!	#NULL!	1	1	#NULL!	1	123	3	4		specialists were at KNH ./for revision surgery, there was misplaced implant						4	26	5	56	230	43	3	2	Married	2	4	8
200	2135393	B.O	3	1	1	5	2021-04-15	2	Rongai	1	5	16:30:00	2021-04-15	1	1	#NULL!	2	122	3	6	He was hit by a trailer and being thrown and lost counscouness	For spine orthopaedic surgical review. No qualified doctors to do their treatment		Poor and disappointing health services. Sinai Hospital lacked machines to do xrays	patient believed knh doctors would perform a successful spinal orthopaedic surgery			4	7	2	32	214	57	3	2	Married	2	4	8
788	2138254	B.O	15	1	7	7	2021-05-26	1		#NULL!	#NULL!	#NULL!	#NULL!	1	1	#NULL!	2	121	2	4		plan for removal at knh						4	33	12	95	147	35	3	2	Married	2	12	3
700	2120371	B.O	11	1	4	6	2021-02-16	2	Thika Road - Allsops	4	2	19:00:00.029000	2021-02-15	1	2	2	2	119	1	6	fell while riding his own motorcycle and hit a pavement . involved in RTA along thika road at allssops		radiological investigation and management	knh has better equipments for the management of the patients				4	9	3	94	43	27	3	2	Married	2	7	7
735	2141662	B.O	11	1	5	3	2021-06-05	2	Kasarani	7	1	21:00:00	2021-06-04	1	1	#NULL!	2	119	1	6	pt involved in a collision with another vehicle				the patient requested for self referral to knh			4	9	3	94	43	35	3	2	Married	2	7	7
2	2119665	EOO	11	1	4	7	2021-02-03	1		#NULL!	#NULL!	#NULL!	#NULL!	1	1	#NULL!	1	119	1	4				HE HAD AN IMPLANT AND WENT TO SEVERAL HOSPITALS LIKE KIKUYU AND RADIANT HOSPITAL.	THEY BELIEVE KNH MUST HAVE A SOLUTION TO HIS TREATMENT AND HIS PAIN WOULD BE RELIEVED			4	26	5	41	90	35	3	2	Married	2	4	7
615	2129006	B.O	14	1	6	7	2021-03-17	2	northern bypass road around ruiru area (ruai)	8	7	10:59:59.971000	2021-03-17	1	1	#NULL!	2	118	1	6	reports to being involved in a road accident as he was riding a motorbike with his cousin when they were hit from the side by a car	further management	further management	further management	after the assessment in ruai hospital there was nothing that could be done so the doctors requested for an ambulance to knh			4	9	3	94	219	30	3	2	Married	2	1	6
403	2137328	B.O	9	1	7	4	2021-05-02	2	Umoja	9	3	20:30:00.029000	2021-05-01	1	1	#NULL!	1	118	1	1		pt referred to knh for further management			pt preferred not to be taken to mama lucy	pt didnt have resources for ruai family hospital		4	26	5	17	243	24	2	2	Married	2	11	8
606	2141724	B.O	15	1	5	2	2021-06-07	2	Kiserian	7	4	18:00:00	2021-06-06	1	1	#NULL!	2	117	1	6	patient was hit by a motorvehicle on hisside while while riding a motorvehicle and sustained injuries on the right lower limb	referred for possible ORIF			sinai hospital is very small the patient needed to see a surgeon in which sinai hospital didnt have a theatre so he was rushed to knh			4	7	2	32	116	25	3	2	Married	2	1	7
628	2133800	B.O	11	1	1	2	2021-04-12	2	Eldoret Town	1	4	16:59:59.971000	2021-04-11	1	1	#NULL!	1	116	1	6	patient was hit by a school bus while riding his trolley in town	further management			taken to rhodu hospital but due to lack of equipments in the hospital he was referred to knh to be put metal in the leg			4	9	3	94	43	40	3	2	Single	2	2	7
623	2112229	B.O	15	1	4	7	2021-02-03	1		#NULL!	#NULL!	#NULL!	#NULL!	1	2	2	1	112	2	4		referred to knh for further management			one friend of his suggested knh as one of the best hospital so they requested for a referral from kakamega to knh			4	26	5	41	88	50	3	2	Married	2	2	7
280	2124729	B.O	7	1	4	3	2021-02-20	2	Uthiru	4	3	13:00:00.029000	2021-02-20	1	1	#NULL!	1	109	1	5						parkland Avenue was too expensive the dad could not afford so they opted for KNH and by that time muthuwaa hospital was not functioning since it is a new hospital		4	9	3	47	249	6	1	2	Minor	2	11	5
737	2125141	B.O	11	1	6	2	2021-03-01	2	NYS	8	2	10:59:59.971000	2021-03-01	1	1	#NULL!	2	107	1	5		for further management	knh had better structure and facilities to help in his condition					4	26	5	92	44	33	3	2	Married	2	11	7
125	2125050	B.O	14	1	4	3	2021-02-27	2	Nanyuki	4	1	19:59:59.971000	2021-02-26	1	2	2	2	106	1	6	patient was involved in RTA after the car lost control injuring the patient's spinal cord						admitted to knh for further management	4	8	13	60	1	52	3	2	Married	2	1	7
463	2137270	B.O	12	1	7	3	2021-05-01	2	Kiserian	1	1	13:59:59.971000	2021-04-30	1	1	#NULL!	1	104	1	2		was referred from ngong hospital			the patients mother asked for the referral after going to several hospitals one of them being mbagathi hospital without recovery and as the condition was gettting worse th mom preferred knh		was not helped at the hospital . was given a referral letter to kenyatta	4	7	2	32	116	9	1	2	Minor	2	11	6
506	2125531	B.O	14	1	6	6	2021-03-09	2	Kiserian	8	2	21:00:00	2021-03-08	1	1	#NULL!	1	104	1	1		for further management	for further management					4	7	2	32	195	40	3	2	Separated & Divorced	2	2	6
90	2119680	B.O	11	1	4	7	2021-02-03	2	Ngong	4	6	10:59:59.971000	2021-02-02	1	1	#NULL!	2	104	1	6	patient was involved in an RTA where a vehicle hit a motorbike which in turn hit him as he was walking						referred by ngong health fac to knh for further management	4	7	2	32	195	42	3	2	Married	2	2	6
72	2125010	B.O	11	1	4	1	2021-02-26	2	Ngong Road	4	1	15:00:00	2021-02-26	1	1	#NULL!	2	104	1	6	patient was hit by a speeding vehicle while riding a motorcycle						Severev injuries. both legs got injured; 70% injury	4	7	2	32	195	46	3	2	Married	2	7	6
234	2143691	B.O	12	1	5	5	2021-06-10	2	Kariobangi	7	5	16:59:59.971000	2021-06-03	1	1	#NULL!	1	102	1	2		further management			she was referred from neema hospital to knh in order to be given a metal on the leg in which it was impossible due to other illnesses			4	26	5	92	152	11	1	2	Minor	2	9	3
603	1651521	B.O	12	1	7	6	2021-05-11	2	paulo's home/kibra	1	6	10:00:00.029000	2021-04-27	1	2	1	1	102	1	5		further management					it was beyond what they could have done so they ended up at knh because we thought it was a big hospital and work will be better	4	26	5	56	103	12	1	2	Minor	2	11	5
499	2132021	B.O	15	1	6	2	2021-03-29	2	Nazareth - Limuru	8	4	19:00:00.029000	2021-03-28	1	1	#NULL!	2	101	1	6	pt was a passenger on a motorcycle involved in a RTA head on collision with a vehicle- hit from behind	pt referred to knh for further management of open fracture						4	26	5	58	125	37	3	2	Single	2	1	6
807	2141056	B.O	14	1	7	3	2021-05-22	2	Limuru	9	3	19:30:00	2021-05-22	1	1	#NULL!	2	101	1	6	pt hit while crossing the road at limuru	pt referred to knh for further management and for CT scan		pt referred to knh for a head CT scan				4	9	3	47	249	29	3	2	Single	2	2	8
215	2137534	B.O	11	1	7	1	2021-05-07	2	Suswa	9	6	07:59:59.971000	2021-05-04	1	1	#NULL!	1	100	1	6	patient hit from the back while on a motorcycle as a passenger	Narok hospital could not handle the situation						4	27	6	82	139	35	3	2	Married	2	2	6
3	2144165	EOO	15	1	5	4	2021-06-20	2	Dodol	#NULL!	#NULL!	#NULL!	#NULL!	1	1	#NULL!	1	99	1	5		He was referred to Nanyuki from Doldol hospital since the condition was critical but he did not get assistance and later referred to KNH from Nanyuki due to his critical condition so the family just took the referral letter direct to KNH due to fear						4	28	7	14	23	54	3	2	Married	2	4	6
713	2141643	B.O	15	1	5	3	2021-06-05	2	Nakuru - Nairobi Highway	9	2	21:00:00	2021-05-31	1	2	2	2	98	1	6	patient was found at the roadside after being involved in RTA (intoxicated )	patient needed more care that he could only get at knh -for neurosurgical review						4	27	6	82	178	52	3	2	Separated & Divorced	2	5	7
407	2134055	B.O	8	1	1	2	2021-04-19	2	flyover (naivasha )	1	2	16:59:59.971000	2021-04-19	1	1	#NULL!	1	98	1	6	patient was hit by a speeding vehicle while riding on a motorcycle			the patient was bleeding from the head. The naivasha district hospital was unable to treat his condition. they lacked the doctor to treat him				4	27	6	82	188	25	3	2	Single	2	2	7
204	2130421	B.O	20	1	6	3	2021-03-13	1		#NULL!	#NULL!	#NULL!	#NULL!	1	1	#NULL!	2	94	3	4		He inquired about where t get a specalist to treat his back. He was told KNH has the best			He decided to come directly to KNH for treatment of his back. He was n pain.	NHIF will pay for surgery at knh		4	26	5	14	248	39	3	2	Married	2	4	8
531	2144370	B.O	15	1	5	1	2021-06-25	2		7	1	00:00:00	2021-06-25	1	1	#NULL!	2	92	1	5		for further management						4	26	5	96	15	24	2	2	Single	2	12	6
9	2125332	EOO	14	1	6	1	2021-03-05	2	Moi Avenue	8	5	04:59:59.971000	2021-03-04	1	1	#NULL!	1	90	1	6	Involved in RTA while riding a motobike.Was injured by a double M.while riding in a motorcycle along Moi avenue at around 5pm	For further management			In the St Mary's he was taken to the theater an x-ray was done and realized he needed a metal and they were not dealing with it.Thus he was referred to Kenyatta hospital	Hospital because they are good in orthopedic surgery and availability of that metal that was supposed to be placed in hand		4	26	5	13	95	27	3	2	Married	2	2	8
475	2125091	B.O	14	1	4	4	2021-02-28	2	Yaya	4	5	01:00:00.029000	2021-02-18	1	1	#NULL!	1	90	1	2					from mary immaculate the patient was given a referral letter to nairobi women but it was too expensive he was not in a position to manage so he was told to choose any hospital so he preferred kenyatta			4	26	5	92	152	44	3	2	Married	2	9	6
392	2143948	B.O	11	1	5	6	2021-06-15	2	Utawala	7	4	19:59:59.971000	2021-06-13	1	2	2	1	90	1	2		pt referred to knh for further management		there were no free beds in mama lucy hospital to admit a patient and the patients brother preferred knh because he is a doctor too (clinical medicine )				4	26	5	14	248	68	4	2	Married	2	4	8
718	2133960	B.O	14	1	1	3	2021-04-17	2	Kangundo road	1	1	18:20:00.010000	2021-04-16	1	1	#NULL!	1	90	1	6	patient reports to have been involved in a motorcycle accidents. he rides a motorbike and he was hit from behind						pt says hospital couldn't handle situation	4	26	5	41	123	38	3	2	Married	2	7	7
448	2117924	B.O	12	1	4	1	2021-02-26	2	Pipeline	4	5	18:00:00	2021-02-25	1	1	#NULL!	1	90	2	2		better human resource to manage the case			advised by a local chemist who recommended direct to knh to get better services			4	26	5	16	208	7	1	2	Minor	2	11	6
11	2119559	EOO	11	1	4	2	2021-02-01	2	At a dormitory at Nguku secondary school in Mwingi	5	3	10:30:00	2021-01-30	1	2	2	2	89	1	2				There is no CT scan at Mwingi level IV Hospital and ICU so the patient needed a referral and was brought to KNH after the family decided to take the advice from doctor				4	14	9	79	198	41	3	2	Married	2	2	8
720	2128861	B.O	11	1	6	5	2021-03-11	2	Mwingi	8	6	10:00:00.029000	2021-03-09	1	1	#NULL!	2	89	1	6	patient was involed in an RTA when a lorry hit his tuktuk whre he sustained injurues on the back, left shoulder and a cut wound on scalp	patient was referred to as to be attended by a specialized doctor -for orthopaedic review and further management						4	14	9	79	175	44	3	2	Married	2	1	7
874	2120170	B.O	14	1	4	1	2021-02-12	2	Kamahuhu	4	1	10:59:59.971000	2021-02-12	1	1	#NULL!	2	88	1	5		for plastic surgical review and further management						4	23	4	67	72	25	3	2	Married	2	5	7
556	2143974	B.O	14	1	5	7	2021-06-16	2	Thika Road - Allops	7	6	00:00:00	2021-06-15	1	1	#NULL!	2	86	1	6	pt was walking along thika road/ allsops on his way to work, when a bodaboda rider veered off the road and struck on his left side				patient's relative advice			4	26	5	41	88	48	3	2	Married	2	4	7
728	2134079	B.O	12	1	1	2	2021-04-19	2	Maringo estate	1	4	13:59:59.971000	2021-04-18	1	1	#NULL!	1	84	1	2						patients mother could not afford metropolitant		4	9	3	94	219	2	1	2	Minor	2	9	3
136	2137843	B.O	15	1	7	3	2021-05-15	2	Dandora	9	3	15:29:59.971000	2021-05-15	1	1	#NULL!	1	84	1	6	patient was a pilion passenger when the motorbike he was riding on collided head on with a matatu					metropolitan hospital was too expensive for the patient thus opting for knh		4	26	5	64	142	20	2	2	Single	2	1	7
537	2143766	B.O	11	1	5	3	2021-06-12	2	home	7	1	12:00:00	2021-06-11	1	1	#NULL!	2	83	1	2		further management						4	21	7	25	155	44	3	2	Married	2	2	3
66	2119627	B.O	11	1	4	6	2021-02-02	2	Eldama Ravine	4	2	04:59:59.971000	2021-02-01	1	1	#NULL!	2	81	1	5						maercy hospital was too expensive		4	1	12	12	26	53	3	2	Married	2	5	7
342	2125304	B.O	15	1	6	1	2021-03-05	2	Eastleigh	8	5	07:59:59.971000	2021-03-04	1	1	#NULL!	1	79	1	5					the patient was supposed to give out 300k on admission date in they felt it was too expensive for them to managed so they insisted to be taken to KNH	referred from mediheal due to financial constraints		4	26	5	36	25	36	3	2	Married	2	3	7
469	2143727	B.O	15	1	5	1	2021-06-11	2	Mlango kubwa area	7	5	00:00:00	2021-06-10	1	1	#NULL!	2	78	1	2		referred to knh for further management		went to blue house hospital and they referred them to knh hospital				4	26	5	92	152	48	3	2	Married	2	4	8
461	2120129	B.O	6	1	4	5	2021-02-11	2	Marikiti	4	4	10:00:00.029000	2021-02-07	1	1	#NULL!	2	78	1	2		pt referred to knh for definitive management	the patient was referred to knh since his condition was getting worse and was taken by an ambulance to knh					4	26	5	92	152	48	3	2	Married	2	2	6
71	2137624	B.O	15	1	7	4	2021-05-09	2	Outering Road	9	3	10:59:59.971000	2021-05-08	1	1	#NULL!	2	78	1	6	Was hit by a lorry when riding his bicycle along outering road.		plaster was not available/ review in knh					4	26	5	92	124	37	3	2	Married	2	4	7
513	2144124	B.O	15	1	5	3	2021-06-19	2	Eastleigh	7	6	15:00:00	2021-06-15	1	1	#NULL!	2	78	1	2		for xray and further management ./lack of capacity to handle fracture femur						4	26	5	92	152	44	3	2	Single	2	12	6
534	2135197	B.O	11	1	1	6	2021-04-27	2	Eastleigh	1	2	10:00:00.029000	2021-04-26	1	1	#NULL!	2	78	1	2		referred to knh for further management						4	26	5	36	25	65	4	2	Widow	4	1	6
434	2141409	B.O	14	1	7	2	2021-05-31	2	Juja Road	9	4	16:00:00.029000	2021-05-30	1	1	#NULL!	2	78	1	6	reports of being hit with a motorcycle on the road while crossing the road	for further management					patient was in an ambulance and was brought directly to knh	4	26	5	92	152	43	3	2	Single	2	2	6
439	2137641	B.O	8	1	7	4	2021-05-09	2	Juja Road	9	4	16:00:00.029000	2021-05-09	1	1	#NULL!	2	78	1	6	pt was run over by a matatu over the right	referred to knh for further investigation and management			patient preferred knh as it has better facilities			4	26	5	92	48	39	3	1	Married	2	1	7
239	2147711	B.O	15	1	5	2	2021-06-28	2	Gitanga Road	11	5	15:00:00	2021-10-28	1	2	2	1	76	1	6	patient was run over by a lorry while standing on the side of the road	their case was beyond rigadi hospital since it wanted a close monitoring so he was told to go to knh to see a surgeon						4	26	5	10	94	33	3	2	Married	2	7	7
457	2119863	B.O	14	1	4	3	2021-02-06	2	Satellite	4	2	15:00:00	2021-02-01	1	1	#NULL!	1	76	1	5		for surgical review			the patient was not taken serious at mutuiri hospital since the wound was wrotting so the relatives held a contribution and preferred to refer him to knh			4	26	5	11	20	16	2	1	Single	2	11	7
731	2126302	B.O	12	1	6	5	2021-03-25	2	Kangemi	8	3	16:00:00.029000	2021-03-20	1	1	#NULL!	1	76	2	2				mbagathi didnt have required facilities	patient didnt think eagle nursing home will handle the sitiation			4	26	5	102	80	3	1	1	Minor	2	9	3
429	2125350	B.O	14	1	6	3	2021-03-06	2	Kayole	8	3	22:00:00.029000	2021-03-06	1	1	#NULL!	1	76	1	5		the hospital could not handle his condition hence was referred for further management						4	27	6	1	6	35	3	2	Single	2	9	7
50	2143770	EOO	11	1	5	3	2021-06-12	2	Dagoretti	7	3	13:59:59.971000	2021-06-12	1	1	#NULL!	1	76	1	5					She was referred to KNH after failure of reduction and the parents rushed their daughter to KNH			4	26	5	47	36	14	1	1	Minor	2	10	6
301	2144438	B.O	11	1	5	4	2021-06-27	2	Mbagathi Road	7	4	13:59:59.971000	2021-06-27	1	1	#NULL!	1	76	1	6	pt was a motorcyclist that got hit by a vehicle	for further management					doctors could not deal with his case	4	26	5	56	103	23	2	2	Single	2	7	6
330	2137398	B.O	11	1	7	6	2021-05-04	2	River - Road	9	2	22:00:00.029000	2021-05-03	1	1	#NULL!	1	76	1	1				the institution (MBAGATHI) was full of patients at the time.				4	26	5	36	25	11	1	2	Minor	2	2	3
607	2141600	B.O	20	1	5	4	2021-06-06	2	rowland- kibera	7	4	22:59:59.971000	2021-06-06	1	1	#NULL!	1	76	3	5		pt referred to knh for futher management			mbagathi's theatre was closed since it was on a sunday so the patient was only given first aid and was taken to knh which is near mbagathi			4	26	5	56	4	50	3	2	Married	2	5	8
288	2140441	B.O	20	1	7	2	2021-05-17	2	Kikuyu	9	3	22:00:00.029000	2021-05-15	1	1	#NULL!	1	76	3	6	he was driving when he lost control after a car flashed headlights	there was no an orthopaedic doctor and they were referred to Dr. munene who works in KNH where they preferred to go to KNH from kikuyu to mbagathi it was the family who preferred that due to mis-trust of the kikuyu hospital						4	9	3	47	73	70	4	2	Married	2	12	6
546	2144012	B.O	14	1	5	5	2021-06-17	2	Dagoretti	7	4	00:00:00	2021-06-13	1	1	#NULL!	#NULL!	76	1	1		pr referred to knh for orthopaedic surgeon review						4	26	5	11	20	23	2	2	Single	#NULL!	2	#NULL!
572	2134187	B.O	14	1	1	5	2021-04-22	#NULL!		#NULL!	#NULL!	#NULL!	#NULL!	1	2	2	2	76	1	2		admission and surgical operation - lack of bed space - neuro and ortho review						4	7	2	32	214	32	3	2	Single	2	2	7
563	2124802	B.O	12	1	4	2	2021-02-22	2		4	4	12:00:00	2021-02-21	1	1	#NULL!	1	76	1	5								4	7	2	32	68	4.5	1	1	Minor	2	9	3
402	2137291	B.O	14	1	7	3	2021-05-01	2	Marikiti	9	3	10:00:00.029000	2021-05-01	1	1	#NULL!	1	76	1	6	Pt was riding a motorcycle when he ran into an open door of a car	referred to knh for further treatment . mbagathi said it couldnt handle the situation						4	26	5	56	103	34	3	2	Married	2	7	7
659	2133913	B.O	12	1	1	5	2021-04-15	2	Nasinga	1	7	16:59:59.971000	2021-04-14	1	2	2	2	75	1	5		pt was referred for orthopaedic surgeon's review and further management			pt was referred to hospital of choice			4	26	5	92	48	8	1	2	Minor	2	11	6
529	2132079	B.O	15	1	6	6	2021-03-30	2	Muthurwa	#NULL!	#NULL!	00:00:00	#NULL!	1	1	#NULL!	1	74	1	6	was hit by a car on the side. patient fell down							4	26	5	36	141	36	3	2	Single	2	1	6
861	2120223	B.O	15	1	4	3	2021-02-13	2		4	3	12:15:00.029000	2021-02-13	1	1	#NULL!	2	69	1	2		referred to knh for further management						4	26	5	64	229	35	3	2	Married	2	2	7
441	2123067	B.O	15	1	4	7	2021-02-24	1		#NULL!	#NULL!	#NULL!	#NULL!	1	1	#NULL!	1	68	2	4		further management ./maragua county hospital did not have the capacity to manage the case		for radiotherapy at knh				4	23	4	45	221	42	3	1	Widow	2	1	6
509	2141496	B.O	15	1	5	7	2021-06-02	2	Syokimau	7	6	16:00:00.029000	2021-06-01	1	1	#NULL!	1	67	1	2		for further management	no bed space	didnt have the facilities to manage the case				4	18	9	42	92	37	3	2	Married	2	2	6
661	2124361	B.O	15	1	4	1	2021-02-19	2	Ruai	4	5	13:00:00.029000	2021-02-18	1	2	2	1	67	1	6	he fell from a motorcycle when the motorcycle hit head on collision with a lorry . 3rd pillion on the bodaboda		kenyatta had better facilities to manage the patient	did not have the implants				4	9	3	94	43	25	3	2	Married	2	9	7
701	2134212	B.O	14	1	1	1	2021-04-23	2	Ruai	1	5	09:00:00	2021-04-22	1	1	#NULL!	1	67	1	2						patient for a more financial capable hospital of choice		4	26	5	41	216	23	2	2	Married	2	2	7
408	2125029	B.O	11	1	4	3	2021-02-27	2	Embakasi- fedha	4	1	12:00:00	2021-02-26	1	1	#NULL!	2	67	1	6	patient was a pedestrian hit by a speeding motorcycle	pt referred to knh for orthopaedic review	went to Bistol hosspital and was referred to mama lucy hospital. Bistol did first aid.	pt referred to knh for left tibia/fibula x-ray	she was referred to mama lucy hospital and later transfered to knh since they couldnt handle jher case	lacked machines of x-rays		4	26	5	92	48	22	2	1	Single	2	4	8
128	2120338	B.O	11	1	4	2	2021-02-15	2	SAIKA	4	2	13:59:59.971000	2021-02-08	1	2	2	2	67	1	2					After being referred from mama lucy hospital, the patience chose to receive services from KNH			4	26	5	41	223	52	3	2	Married	2	2	7
467	2119991	B.O	11	1	4	2	2021-02-08	2	Boma Area	4	4	19:59:59.971000	2021-02-07	1	1	#NULL!	2	67	1	6	the patient was well until yesterday when he was hit by a fast moving motorcycle at around 8pm while crossing the road(boma area)	internal fixation		went to mama lucy hospital and they were referred to knh hospital	mama lucy hospital was unable to treat me fully to recovery			4	32	7	75	174	51	3	2	Separated & Divorced	2	2	7
371	2137231	B.O	15	1	1	3	2021-04-03	2	Pipeline	1	2	09:00:00	2021-04-26	1	1	#NULL!	1	67	1	2			went to pipeline nursning home and they were referred to mama lucy hospital	mama lucy hospital treated the boy badly and the woman was dissappointed since the child's hand was not improving but was worsening. the child was in pain and she decided to go to emergency in mama lucy hospital and the doctors in charge told her to go to knh because the condition was quite serious. the doctor who was treating the boy was very irresponsible and she felt angry and bitter.				4	26	5	16	208	15	2	2	Minor	2	11	7
309	2119920	B.O	12	1	4	4	2021-02-07	2	Kariobangi	4	3	16:59:59.971000	2021-02-06	1	1	#NULL!	1	67	1	2		referred to KNH for further management			they went to tumaini healthcare but thecase was beyond them since tumaini is a small hospital so they were referred to mama lucy hospital and after the xray they were sent to KNH reason being there were no orthopaedic doctors at that particular time since it was at night			4	26	5	41	87	3	1	2	Minor	2	9	5
406	2137228	B.O	12	1	1	5	2021-04-29	2	Pipeline	1	5	00:00:00	2021-04-29	1	1	#NULL!	1	67	1	2				went to mama lucy hospital and was referred to knh for further treatment	mama lucy was unable to treat him since they lackked a doctor to handle such a case			4	26	5	16	208	7	1	2	Minor	2	9	6
732	2131982	B.O	15	1	6	4	2021-03-28	2	Dandora	8	3	19:30:00	2021-03-27	1	1	#NULL!	1	67	1	6	patient was involved in RTA. he was hit by a vehicle which lost control while walking on the road	patient was in a critical condition and mama lucy could not manage his condition						4	26	5	17	165	46	3	2	Married	2	1	6
256	2141068	B.O	14	1	7	3	2021-05-22	2	Jua Kali	9	1	19:00:00.029000	2021-05-21	1	1	#NULL!	1	67	1	2		referred for further management		the hospital said he was broken badly to go KNH to be fixed by surgeon				4	18	9	39	81	38	3	2	Married	2	2	6
709	2128801	B.O	15	1	6	7	2021-03-10	2	Kayole	8	6	21:00:00	2021-03-09	1	1	#NULL!	1	67	1	2				was referred to knh as it had the equipment to help with the patient's fracture				4	26	5	13	95	30	3	1	Single	2	1	7
500	2131887	B.O	7	1	6	1	2021-03-26	2	Umoja	8	1	18:00:00	2021-03-26	1	1	#NULL!	1	67	1	5		for vascular review - pt was referred to knh for further orthopaedic management						4	26	5	17	243	7	1	2	Minor	2	11	6
366	2143843	B.O	14	1	5	2	2021-06-14	2	Molem	7	3	13:59:59.971000	2021-06-12	1	1	#NULL!	1	67	1	6	involved in RTA was a bobdaboda passenger that was hit from behind by a vehicle			it was a referral case due to lack og facilities, since he needed therapy and mama lucy kibaki hospital could not manage it. the relatices just took the referral without much questions since they only wanted to see him recover				4	26	5	15	21	21	2	2	Married	2	2	7
311	2141416	B.O	14	1	7	2	2021-05-31	2	Mlolongo	9	4	06:00:00	2021-05-30	1	1	#NULL!	1	67	1	6	patient sustained injury after being hit by a vehicle (saloon car) on the right side of her hip area/ waist area				the patient was not in a position to understand what the doctor was saying. she gave out his mom's number and the next thing she found herself at KNH			4	26	5	14	24	27	3	1	Married	2	12	7
663	2124751	B.O	11	1	4	4	2021-02-21	2	Kangundo road	4	3	21:00:00	2021-02-20	1	1	#NULL!	2	67	1	6	patient reports as he was riding his motorcycle with a passenger on board along kangundo road he was overtaking a lorry when an oncoming vehicle made him severe to the curb on the wrong side. he reports the oncoming vehicle also swerved in his direction hitting him head on	patient was required to see a speialised doctor. -for orthopaedic surgery and further management						4	26	5	41	16	22	2	2	Single	2	7	7
265	2137934	B.O	15	1	7	2	2021-05-17	2	UCHIRU-KAYOLE JUNCTION	9	2	07:30:00	2021-05-17	1	1	#NULL!	1	67	1	2		referral			the patient was in a bad condition and preferred knh			4	26	5	13	95	21	2	1	Single	2	11	8
825	2131919	B.O	11	1	6	1	2021-03-26	2	Dandora	8	5	12:00:00	2021-03-25	1	1	#NULL!	1	67	1	2		further management						4	26	5	15	21	25	3	2	Single	2	2	6
121	2141585	B.O	14	1	5	1	2021-06-04	2	Gikomba	7	1	09:00:00	2021-06-04	1	1	#NULL!	1	67	1	6	patient's right foot was run over by the same vehicle he was alighting from that morning.						mama lucy hospital could not handle the situation due to the severity of the situation	4	26	5	92	48	48	3	2	Married	2	1	7
503	2131809	B.O	14	1	6	6	2021-03-23	2	City Stadium	8	4	16:59:59.971000	2021-03-21	1	1	#NULL!	1	67	1	6	pt was hit by a vehicle while cropssing the road at around city stadium area thus sustaining injuries	pt referred to knh for further management						4	26	5	36	181	38	3	2	Married	2	2	6
44	2143936	EOO	11	1	5	6	2021-06-15	2	Pipeline	7	2	16:00:00.029000	2021-06-14	1	1	#NULL!	2	67	1	2		There were no orthopedic surgeons at that particular night so they decided to refer the patient to KNH to get assistance						4	26	5	16	172	26	3	2	Married	2	2	6
484	2119915	B.O	14	1	4	4	2021-02-07	2	Umoja	4	1	00:00:00	2021-02-05	1	1	#NULL!	1	67	1	6	pt hit by a car while riding his motorbike. he fell down on the pavement injurying his left knee and leg	referred to knh for orthopaedic review		referred to knh for CT scan head	referred to knh since mama lucy could not handle the condition			4	26	5	17	245	28	3	2	Married	2	4	8
711	2119606	B.O	15	1	4	2	2021-02-01	2	Dandora	5	4	14:48:59.990000	2021-01-31	1	1	#NULL!	1	67	1	6	patient reports that he was hit by a matatu and sustained right tibio/fibular fracture	mother states that the fracture was too severe for mama lucy to handle						4	26	5	15	21	21	2	2	Single	2	7	7
422	2124838	B.O	15	1	4	6	2021-02-23	2	Kayole	4	2	09:00:00	2021-02-22	1	1	#NULL!	1	67	1	5				went to mama lucy hospital, they took x-rays and later they were referred to knh.	they couldnt treat him further. no doctor was available to treat him.			4	26	5	13	95	43	3	2	Married	2	2	6
876	2134185	B.O	14	1	1	5	2021-04-22	2	Kangundo road	1	6	16:59:59.971000	2021-04-20	1	1	#NULL!	2	67	1	2		for further management	for x-ray					4	26	5	36	141	39	3	2	Single	2	2	6
498	2125539	B.O	15	1	6	6	2021-03-09	2	Juja Road	8	6	10:59:59.971000	2021-03-09	1	1	#NULL!	2	67	1	6	pt was hit by speeding motorbike while walking along Juja road and sustained obvious fracture of distal tibia/fibula on right lower limb	for further management						4	26	5	92	152	41	3	2	Single	2	2	6
310	2119880	B.O	14	1	4	3	2021-02-06	2	Dandora	4	1	09:00:00	2021-02-05	1	1	#NULL!	1	67	1	6	he was run over by a motor vehicle when he was crossing the road						the patient was taken to mama lucy theatre but the doctor weren't available to handle the case so they called an ambulance to knh though they didn't give a clear reason as to why they were transferring the patient	4	26	5	15	21	28	3	2	Single	2	4	6
220	2144157	B.O	15	1	5	4	2021-06-20	2	Kariobangi	7	4	10:00:00.029000	2021-06-20	1	1	#NULL!	1	67	1	6	While avoiding a head on collision, the motorist ran into a pedestrian pavement and fell down						was brought to knh by an ambulance	4	26	5	92	48	32	3	2	Married	2	7	7
401	2119583	B.O	15	1	4	2	2021-02-01	2	Mombasa Road	4	2	08:10:00.019000	2021-02-01	1	1	#NULL!	2	67	1	6	pt was hit along mombasa road by a vehicle (tpyota passo) while riding his motorbike , on the wrong side of the road			reasons for referral were for orthopaedic management				4	26	5	16	208	24	2	2	Single	2	1	6
383	2143676	B.O	14	1	5	7	2021-06-09	2	Gikomba	7	1	13:59:59.971000	2021-06-04	1	1	#NULL!	1	67	1	6	was hit by a vehicle while crossing the road at gikomba	the patient stayed in mama lucy hospital for two days without receiving any serious treatment and requested for a referrral to knh			the patient preferred knh after getting advise from several people who had attended mama lucy hospital			4	26	5	36	25	28	3	1	Married	2	2	6
436	2137735	B.O	15	1	7	7	2021-05-12	2	Kayole	9	6	16:00:00.029000	2021-05-11	1	1	#NULL!	1	67	1	6	patient was a passenger riding in a motorbike when he was hit by a vehicle			paatient condition could only be treated at knh since they have better services				4	26	5	17	165	20	2	2	Single	2	11	7
249	2124371	B.O	12	1	4	1	2021-02-19	2	Kayole	4	1	16:30:00	2021-02-19	1	1	#NULL!	1	67	1	2							the case was not able to be treated at mama lucy hospital	4	26	5	13	95	7	1	1	Minor	2	11	5
490	2137873	B.O	12	1	5	6	2021-06-15	2	Pipeline	9	4	18:00:00	2021-05-16	1	1	#NULL!	1	67	1	2		mama lucy kibaki hospital said that his condition could only be treated at knh						4	26	5	16	208	3	1	2	Minor	2	9	5
605	2133715	B.O	14	1	1	3	2021-04-10	2	at camp (embakasi police training college)	1	1	00:00:00	2021-04-09	1	1	#NULL!	2	67	1	2		for ORIF	for ORIF		patient needed quick services		the patient needed to visit a theatre since he was to be operated and mama lucy were not ready at that time so he was given a referral to knh	4	26	5	14	27	25	3	2	Single	2	11	8
604	2120163	B.O	14	1	4	1	2021-02-12	2	Kangundo road	4	1	10:00:00.029000	2021-02-12	1	1	#NULL!	2	67	1	6	patient was a passenger on a motorbike that hit a vehicle on low speed	for ORIF and further management			he was told that orthopaedic doctor is not around so he was given a referral letter to knh to be put metal on the leg			4	26	5	41	200	26	3	2	Single	2	2	6
614	2125036	B.O	11	1	4	3	2021-02-27	2	Lungalunga Road	4	1	07:59:59.971000	2021-02-26	1	1	#NULL!	2	67	1	6	motorcycle rider who fell from a moving motorcycle after being pulled from behind	for orthopaedic review			the patient was told that the doctor who was supposed to look into his case was not available at that particular time and also he was told there were no enough space or rather beds to accomodate him thus taking him to knh			4	26	5	16	136	28	3	2	Married	2	2	8
261	2120020	B.O	14	1	4	6	2021-02-09	2	Kangundo road	4	6	16:59:59.971000	2021-02-09	1	1	#NULL!	1	67	1	6	a motorcyclist, he fell off the road while riding after losing control	referred to knh for further management		the hospital said the had no chuma to be fixed				4	26	5	17	243	28	3	2	Married	2	2	8
621	2137240	B.O	15	1	1	1	2021-04-30	2	Kangundo road	1	5	19:59:59.971000	2021-04-29	1	1	#NULL!	2	67	1	6	patient has a history of being involved in RTA when he was a co-driver in a saloon car when the driver lost control on potholes and had a head on collision with another car thus sustaining injury to his right femur	for orthopaedic review ORIF			after arriving at mama lucy hospital the doctors observed him while in the ambulance so he was told to go to knh . he did not even alight the ambulance			4	26	5	17	243	35	3	2	Married	2	1	7
708	2125208	B.O	14	1	6	7	2021-03-03	2	Soweto	8	2	10:59:59.971000	2021-03-01	1	1	#NULL!	1	67	1	2				knh had the equipment needed for his operation				4	26	5	56	231	48	3	#NULL!	Separated & Divorced	2	2	6
293	2137284	B.O	14	1	7	3	2021-05-01	2	Utawala	9	3	09:00:00	2021-05-01	1	1	#NULL!	1	67	1	6	was knocked down by a lorry while playing						pt was transfered to KNH from mama lucy kuwekewa chuma since mama lucy could not.	4	26	5	14	248	13	1	2	Minor	2	11	6
866	2134088	B.O	14	1	1	6	2021-04-20	2	Utawala	1	2	18:00:00	2021-04-19	1	1	#NULL!	2	67	1	1		for ortho review and further management	for ortho review and further management					4	26	5	15	21	23	2	2	Single	2	2	7
857	2133315	B.O	11	1	6	7	2021-03-31	2		8	6	12:00:00	2021-03-30	1	1	#NULL!	2	67	1	2		./for ORIF ./for further management						4	26	5	13	95	36	3	2	Married	2	2	#NULL!
247	2119717	B.O	14	1	4	7	2021-02-03	2	Umoja	5	5	09:00:00	2021-01-28	1	1	#NULL!	2	67	1	6	patient reported to be hit by a vehicle then fell on a stone and sustained injury to the right limb	for traction, ORIF and further management					was told to come to kenyatta to be put chuma on the leg	4	26	5	13	95	55	3	2	Married	2	1	7
712	2143999	B.O	14	1	5	7	2021-06-16	2	Jogoo Road	7	6	16:59:59.971000	2021-06-15	1	1	#NULL!	1	67	1	6	pt hit by a motorcycle while walking	referred to knh for further management		knh has better facilities for patient management				4	26	5	13	95	56	3	2	Married	2	2	7
209	2137579	B.O	14	1	7	3	2021-05-08	2	Dandora	9	1	10:00:00.029000	2021-05-07	1	1	#NULL!	1	67	1	2							referred to kenyatta for further check up	4	26	5	15	21	92	4	1	Widow	2	12	3
496	2137495	B.O	23	1	7	5	2021-05-06	2	Soweto	7	7	21:00:00	2021-05-05	1	1	#NULL!	2	67	1	6	pt with hx of having been involved in RTA at around 9pm yesterday	for orthopaedic review + further management ./didnt have the capacity to manage the condition in mbagathi		Kenyatta has better facilities				4	26	5	13	95	27	3	2	Single	2	1	8
438	2125075	B.O	14	1	4	4	2021-02-28	2	OUTERING ROAD/ kangundo roundabout	4	3	22:00:00.029000	2021-02-27	1	1	#NULL!	1	67	1	2				it was better facility for patient care				4	26	5	16	208	33	3	2	Married	2	2	8
101	2128964	B.O	15	1	6	3	2021-03-13	2	Manyasa	8	1	07:59:59.971000	2021-03-12	1	1	#NULL!	2	67	1	6	Hit by a motorcycle after the vehicle lost control						inadequate helath service attention thus seeked better services at KNH	4	26	5	17	165	30	3	2	Married	2	2	7
505	2128968	B.O	15	1	6	3	2021-03-13	2	Kariobangi	8	1	16:59:59.971000	2021-03-12	1	1	#NULL!	1	67	1	5		referred to kenyatta national hospital for further orthopaedic management		lack of facilitites at mama lucy hospital				4	26	5	13	95	22	2	2	Single	2	4	7
58	2131937	B.O	14	1	6	7	2021-03-03	2	Dandora	8	1	17:30:00.029000	2021-03-26	1	1	#NULL!	1	67	1	5		kenyatta has good doctors and the services offered at kenyatta was good.			it was the patient's preference to be referred to knh because he didn't believe in doctors at mama lucy.			4	26	5	15	21	27	3	2	Married	2	2	7
479	2128925	B.O	14	1	6	1	2021-03-12	2		8	6	#NULL!	2021-03-09	1	1	#NULL!	2	67	1	1		for tendon repair , admission and further management						4	26	5	16	136	43	3	2	Separated & Divorced	2	1	6
413	2119582	B.O	12	1	4	2	2021-02-01	2	on his way home from vision star academy- umoja	5	1	16:59:59.971000	2021-01-29	1	1	#NULL!	2	67	1	2		orthopaedic review and further management			he was taken to mama lucy hospital but due to doctors strike and lack of orthopaedic surgeons in the hospital he was referred to kenyatta national hospital for further management			4	26	5	17	243	2	1	2	Minor	2	9	5
656	2135162	B.O	15	1	1	6	2021-04-27	2	Kayole	1	4	19:00:00.029000	2020-04-26	1	1	#NULL!	2	67	1	2		pt was referred to knh for orthopaedic review and gurther management			pt referred to hospital of choice and upon their request for orthopaedic review			4	26	5	13	95	3	1	2	Minor	2	11	5
449	2119920	B.O	12	1	4	4	2021-02-07	2	Kariobangi	4	3	18:00:00	2021-02-06	1	1	#NULL!	1	67	1	2		mama lucy didnt have sppecialists						4	26	5	41	87	3	1	2	Minor	2	9	5
126	2119678	B.O	10	1	4	7	2021-02-03	1		#NULL!	#NULL!	#NULL!	#NULL!	1	1	#NULL!	1	67	2	4							inadequate bed facilities at mama lucy forced the patient to come to knh	4	26	5	36	25	24	2	2	Single	2	12	7
100	2141527	B.O	11	1	5	4	2021-06-20	1		#NULL!	#NULL!	#NULL!	#NULL!	1	1	#NULL!	2	67	1	4							Couldnt operated because it was on a holiday and the leg was swollen	4	26	5	14	27	51	3	2	Married	2	1	8
502	2135294	B.O	14	1	1	5	2021-04-29	2	Kayole	1	3	16:59:59.971000	2021-04-24	1	1	#NULL!	1	67	1	6	pt was involved in a motorvehicle accident where he was hit by a salon car while riding his motorbike	there were no bed and space in mama lucy						4	26	5	13	95	36	3	2	Married	2	2	7
797	2133622	B.O	12	1	1	5	2021-04-08	#NULL!		#NULL!	#NULL!	#NULL!	#NULL!	1	1	#NULL!	1	67	1	2								4	18	9	39	76	3.667	1	2	Minor	2	9	3
545	2139078	B.O	12	1	7	5	2021-05-20	2		#NULL!	#NULL!	00:00:00	#NULL!	1	1	#NULL!	1	67	1	6	the patient was going to school with his brother and was hit by a motorcycle while crossing the road and fell on the righht limb hence the fracture							4	26	5	13	95	11	1	1	Minor	2	11	6
532	2144488	B.O	11	1	5	2	2021-06-28	2		7	4	00:00:00	2021-06-27	1	1	#NULL!	2	67	1	6	was well till yesterdayb when he was knocked down by a vehicle while cycling	for orthopaedic review						4	7	2	32	214	22	2	2	Single	2	2	7
860	2137386	B.O	11	1	7	6	2021-05-04	2		1	6	12:00:00	2021-04-27	1	1	#NULL!	1	67	1	5								4	26	5	17	245	36	3	2	Married	2	2	6
864	2137230	B.O	15	1	1	1	2021-04-30	2		#NULL!	#NULL!	#NULL!	#NULL!	1	1	#NULL!	1	67	1	2		pt referred for orthopaedic management						4	26	5	14	27	5	1	2	Minor	2	11	6
357	2125364	B.O	14	1	6	3	2021-03-06	2	Magadi Road	8	3	19:00:00.029000	2021-03-06	1	1	#NULL!	2	66	1	6	pt was travelling in a motorbike as a passenger and had a head on collision with an oncoming vehicle and suatined above injury.	for ORIF			Referred to KNH from Magadi hospital because of lack of surgery services and also lack of equipments And KNH is one of the best public hospital doing orthopaedic surgery			4	26	5	36	25	27	3	2	Married	2	5	7
622	2134276	B.O	11	1	1	3	2021-04-24	2	Magadi Road	1	3	06:00:00	2021-04-24	1	1	#NULL!	2	66	1	6	patient involved in an RTA, report it was a head on collision where he hit an oncoming vehicle while riding a motorbike	for orthopaedic review	for ORIF		the patient was told the level of fractures he had can not be managed at that hospital so he was told to go to knh			4	7	2	31	138	21	2	2	Single	2	7	6
717	2133637	B.O	15	1	1	5	2021-04-08	2	Magadi Road	1	6	11:30:00.029000	2021-04-06	1	1	#NULL!	2	66	1	2		orthopaedic review		hospital did not have required equipment to care for the patient				4	26	5	14	248	25	3	2	Single	2	4	8
589	2127874	B.O	2	1	6	4	2021-03-07	2	Nairobi - Mombasa Road	8	3	10:00:00.029000	2021-03-06	1	2	2	2	65	3	6	involved in RTA while walking along mombasa road			the patient was severely injured so they were referred to knh for further treatment	he needed an orthopaedic doctor for treatment of his condition, and machakos did not have one at that moment			4	19	9	49	233	47	3	2	Married	2	4	7
225	2144187	B.O	14	1	5	2	2021-06-21	2	Makindu	4	4	07:59:59.971000	2021-02-21	1	2	2	1	65	1	2		patient was referred for further management for orthopaedic review .		lack of equipment to treat the condition		Financial constraints		4	19	9	44	143	63	3	2	Married	2	5	6
810	2125023	B.O	11	1	4	3	2021-02-27	2	Mombasa Road	4	5	19:00:00.029000	2021-02-25	1	2	2	1	65	1	6	he was involved on a head on collision together with his co-driver who lost control of the vehicle		knh has better facilitites					4	26	5	92	48	25	3	2	Single	2	3	7
176	2120483	B.O	11	1	4	5	2021-02-18	2	BOONI	4	2	19:20:00.038000	2021-02-15	1	2	2	2	65	1	6	patient was on a bike that lost control and fell, hurting his back	for orthopaedic cpecialist review. machakos level v hospital did not also have enough doctors						4	18	9	62	111	68	4	2	Married	2	5	7
85	2133249	B.O	3	1	1	3	2021-04-03	2	Machakos	8	2	10:59:59.971000	2021-03-22	1	1	#NULL!	2	65	3	5				Referred to a spine surgeon at knh				4	18	9	103	154	39	3	2	Married	2	#NULL!	8
384	2144567	B.O	15	1	5	4	2021-06-27	1		#NULL!	#NULL!	#NULL!	#NULL!	1	1	#NULL!	1	65	1	4		the patient's disease was not found so he had to be referred to knh for further investigation on his problem					the condition was not found at kenyatta national hjospital , was not treated . was admitted for two weeks but condition was not found	4	18	9	39	81	57	3	2	Married	2	2	6
367	2124698	B.O	15	1	4	3	2021-02-20	2	Limuru	4	1	21:47:59.971000	2021-02-19	1	1	#NULL!	2	62	1	5		for further management			referred from limuru nursing home to KNH since there was no a surgeon in limuru and kenyatta was the option because of availability of orthopaedic surgeon and good services and also to be done hand amputation			4	9	3	57	129	60	3	2	Married	2	2	6
431	2141019	B.O	15	1	7	1	2021-05-21	2	Kabiria - Riruta Satelite	9	1	07:00:00.029000	2021-05-21	1	1	#NULL!	2	61	1	6	patient was involved in RTA on his way to work, he was on a motorbike as a passenger when they had a head on collision with a matatu	for xray right leg and possible ORIF	for xray right leg and possible ORIF	knh has better facilities				4	26	5	92	160	31	3	2	Married	4	9	7
102	2135253	B.O	14	1	1	7	2021-04-28	2	Lusaka Road	1	6	18:00:00	2021-04-27	1	1	#NULL!	2	60	1	6	Was hit by a vehicle along lusaka road						Was rushed by a good samaritan to knh since it was near and had better services	4	26	5	17	243	28	3	2	Single	2	1	8
369	2132017	B.O	15	1	6	2	2021-03-29	2	Githunguri - Utawala	8	7	13:59:59.971000	2021-03-24	1	1	#NULL!	1	57	1	6	was walking on a pavement when she was hit by a car in Utawala				after the accident she was taken to Komarock modern hospital but due tofinancial problem the family opted for a referral to kenyatta national hospital since it has best services and good doctor			4	26	5	14	248	24	2	1	Single	2	2	8
736	2141363	B.O	15	1	7	4	2021-05-30	2	Kitui Town	9	3	13:00:00.029000	2021-05-29	1	1	#NULL!	2	54	1	5		referred to knh for further management and for orthopaedic spinal injuries review						4	14	9	80	185	57	3	2	Married	2	9	7
116	2125485	B.O	14	1	6	2	2021-03-08	2	Kanjiko	4	1	21:00:00	2021-02-26	1	2	2	2	54	1	2							was referred by kitui hospital to knh for further specialized healcare attention	4	14	9	53	83	61	3	2	Married	2	2	6
875	2128990	B.O	7	1	6	3	2021-03-13	2	Wanjigi	8	3	12:29:59.971000	2021-03-13	1	1	#NULL!	1	52	1	5		for further management	for further management					4	26	5	10	94	21	2	2	Single	2	2	6
191	2134013	B.O	8	1	1	4	2021-04-18	2	Molo	1	1	22:59:59.971000	2021-04-16	1	1	#NULL!	2	51	3	6	patient was driving a lorry that was involved in a head on collision						patient was admitted at molo but later referred to knh for further medical attention and orthopaedic review	4	26	5	36	25	29	3	2	Married	2	3	8
250	2120187	B.O	14	1	4	3	2021-02-13	2	Nakuru	4	1	10:00:00.029000	2021-02-12	1	1	#NULL!	2	50	1	2		URGENT NEUROSURGICAL REVIEW					was told to buy a lamber corset and come to knh	4	9	3	24	42	26	3	2	Single	2	12	7
809	2124895	B.O	11	1	4	7	2021-02-24	2	ruaka joyland	4	2	12:00:00	2021-02-08	1	2	2	2	50	1	2		referred for further treatment		came for a ct scan head at casualty in knh and neurosurgery review ./admission to icu. management for possible stroke . GCS fell from 15 to 3 on 23/2/21 at 900pm				4	9	3	43	217	30	3	1	Married	2	2	7
41	2133528	EOO	15	1	1	2	2021-04-05	2	Kirigiti	8	6	18:00:00	2021-03-30	1	2	2	2	50	1	6	Patient was a pilion passanger on a motorcycle ,hit by a motor vehicle from the side. He fell on his right side.				It was the patient decision to take a referral from kiambu to knh for further management due to slow services in Kiambu hospital and the patient lives around Nairobi			4	9	3	94	43	58	3	2	Married	2	2	6
495	2141323	B.O	14	1	7	3	2021-05-29	1		#NULL!	#NULL!	#NULL!	#NULL!	1	2	2	2	50	1	4		for evaluation, work ups, emergency surgical review, possible left LL amputation, right LL bypass surgery ./kenyatta has more specialized services than kiambu		kenyatta iss known for better management and has better facilities	patient preferred knh because of better specialized services than kiambu			4	9	3	57	110	74	4	2	Married	2	5	7
59	2144059	B.O	11	1	5	1	2021-06-18	2	Kenyatta University	7	5	19:00:00.029000	2021-06-17	1	1	#NULL!	1	48	1	6	patient was working as a motorbike rider when he collided with another motorbike on 18/6/2021 around 7p.m						the patient was taken to a small dispensary (k u).they did plaster casting and he was referred to knh. by then KUTRH had not opened.	4	9	3	94	43	38	3	2	Married	2	7	6
488	2129028	B.O	15	1	6	5	2021-03-18	2	Githurai	8	7	16:59:59.971000	2021-03-17	1	1	#NULL!	1	48	1	6	pt was hit by a motorbike while crossing the road at githurai resulting to his injury of the left foot	pt was referred for further orthopaedic management at kenyatta national hospital						4	26	5	91	215	18	2	2	Minor	2	11	7
501	2125458	B.O	15	1	6	2	2021-03-08	2	Kahawa	8	4	04:00:00.029000	2021-03-07	1	1	#NULL!	2	48	1	6	he jumped out of a moving lorry that the driver had lost control after being hit at the back side of the car and landed at 50kg metalic container used in milk transportation	pick from referral letter - urgent vascular surgeon review- orthopaedic review						4	15	7	88	201	24	2	2	Single	2	2	7
124	2128813	B.O	15	1	6	7	2021-03-10	2	Kenyatta University	8	6	13:30:00	2021-03-09	1	1	#NULL!	2	48	1	2							kenyatta university hospital could not offer xray services so the patient was forced to come to knh	4	26	5	16	53	19	2	2	Single	3	11	8
655	2129148	B.O	11	1	6	3	2021-03-20	2	Langata Road	8	1	16:59:59.971000	2021-03-19	1	1	#NULL!	1	45	1	6	involved in RTA where he was the driver of a nissan matatu and had a head on collision with another vehicle			kikuyu hospital did not have a scanner so he wa referred to knh				4	26	5	11	20	58	3	2	Separated & Divorced	2	3	6
696	2129108	B.O	11	1	6	1	2021-03-19	2	Kangundo	8	5	15:00:00	2021-03-18	1	1	#NULL!	1	43	1	2		patient needed to be seen by a specialized doctor as he had severe injuries						4	18	9	39	121	25	3	2	Single	2	5	6
143	2133743	B.O	14	1	1	4	2021-04-11	2	Kooma	1	3	10:59:59.971000	2021-04-10	1	1	#NULL!	1	43	1	2				Kangundo lacked enoug healthcare facilities.				4	18	9	39	81	24	2	2	Single	2	2	7
458	2125044	B.O	11	1	4	3	2021-02-27	2	Kangundo road	4	1	09:00:00	2021-02-26	1	1	#NULL!	1	43	1	6	patient was involved in a RTA while on a motorbike at Kangundo road 9am 26/2/2021. his boss was informed and took him to Kangundo hospital			they lacked money to pay in Kangundo hospital so they preferred to come to knh for treatment	they love knh because they believe it has good doctor and nurses			4	18	9	39	84	41	3	2	Separated & Divorced	2	4	7
426	2125563	B.O	15	1	6	7	2021-03-10	2	Tala	8	4	16:00:00.029000	2021-03-07	1	1	#NULL!	1	43	1	6	a motorcycle rider was hit on a head on collision with a vehicle	for further management	his condition could only be handled in kenyatta as it is the biggest hospital in kenya					4	18	9	71	237	48	3	2	Married	2	5	6
670	2120023	B.O	14	1	4	6	2021-02-09	2	Kamitit	4	6	10:00:00.029000	2021-02-09	1	1	#NULL!	2	42	1	5			knh has better facilitites					4	9	3	94	74	41	3	2	Single	2	9	6
385	2143976	B.O	14	1	5	7	2021-06-16	2	Kirinyaga	7	4	19:59:59.971000	2021-06-13	1	1	#NULL!	1	40	1	6	patient reports that he was on a motorcycle that accidentally lost control. he was thrown off the side of the road	at kagiyo nursing home, the doctors there found out that the condition was beyond there capability to manage and referred the patient to knh where the family took him due to fear of death so they wanted a bigger hospital						4	11	7	50	8	33	3	2	Married	2	2	7
721	2129155	B.O	11	1	6	3	2021-03-20	2	Kisumu	8	6	22:00:00.029000	2021-03-16	1	2	2	2	36	1	2					family preferred that she be moved ti knh since it was near to them and so that she could have someone to look after herb			4	26	5	13	95	35	3	1	Single	2	1	8
497	2141289	B.O	11	1	7	1	2021-05-28	2	Kisumu	8	5	18:00:00	2021-03-25	1	2	2	2	36	1	6	pt hit by a motorcycle	pt referred for further management			pt referred to KNH as requested by relatives			4	13	11	52	117	63	3	2	Married	2	10	8
324	2138538	B.O	19	1	7	7	2021-05-26	2	SCHOOL- RONGAI	9	4	10:59:59.971000	2021-05-16	1	1	#NULL!	1	35	3	2		pt referred for further management			jamii hospital is a small hospital equivalent to level 3 so they dont offer orthopaedic services. she was advised by her sister to take the child to KNH and thats how they landed here.			4	7	2	32	199	12	1	1	Minor	2	#NULL!	6
195	2133969	B.O	12	1	1	3	2021-04-17	2	Karen	1	3	16:00:00.029000	2021-04-17	1	1	#NULL!	1	35	1	2				Went to Jamii Hospital and was referred to KNH since it lacked the facilities to cater his treatment			No service on weekends. Dont open weekends. Private dispensaries.	4	26	5	56	86	7	1	2	Minor	2	11	5
830	2137218	B.O	15	1	1	5	2021-04-29	2	Buruburu	1	5	10:59:59.971000	2021-04-29	1	1	#NULL!	1	34	1	2						they could not afford the hospital they had gone to hence they requested for referral		4	26	5	64	13	78	4	1	Widow	2	10	3
588	2137739	B.O	15	1	7	7	2021-05-12	2	Gachege	9	6	13:25:00.019000	2021-05-11	1	1	#NULL!	2	32	1	2		pt referred to knh for orthopaedic review		pt referred to knh for MRI -spine	igegania hospital didnt have machines to do MRI of the spine . they only did first aid and referred them to knh. knh is cheaper and affordable			4	9	3	22	31	32	3	2	Single	2	2	6
440	2141276	B.O	11	1	7	1	2021-05-28	2	Town - CBD	9	1	21:00:00	2021-05-28	1	1	#NULL!	1	28	1	6	pt slid from a moving vehicle					the services offered at that hospital were very expensive and patient could not afford		4	26	5	41	90	28	3	2	Single	2	1	8
828	2124963	B.O	15	1	4	5	2021-02-25	2	Mombasa Road - Kabanas	4	5	13:59:59.971000	2021-02-25	1	1	#NULL!	1	27	1	6	the car swerved intoa ditch while he was driving his car and got hit by a motorbike						the hospital he was taken to only deals with children hence transfered to knh by an ambulance	4	26	5	17	243	26	3	2	Married	2	1	7
694	2144004	B.O	12	1	5	7	2021-06-16	2	st luanga academy -mathare school	7	7	16:14:59.971000	2021-06-16	1	1	#NULL!	1	26	1	2		pt referred to knh for further management. patients condition needed to be handled by a more specialized doctor						4	26	5	92	152	4	1	2	Minor	2	11	5
515	2137262	B.O	11	1	1	1	2021-04-30	2	Gatundu	1	4	12:00:00	2021-04-25	1	2	2	2	25	1	6	patient was involved in a motorbike accident and sustained injury to the pelvis , collided with a fellow motorcycle	for cardiologist review						4	9	3	23	34	21	2	2	Single	2	12	7
599	2143813	B.O	14	1	5	4	2021-06-13	2	Gatundu - Karika	7	3	15:29:59.971000	2021-06-12	1	1	#NULL!	2	25	1	6	patient involved in an RTA, sustained injury to the left lower limb after colliding with another motorbike while on another motorbike	for head CY scan and further management					was sent to knh for head ct scan but after the results the doctors decided to retain him for admission	4	9	3	23	34	40	3	2	Married	2	7	7
7	2131978	EOO	15	1	6	3	2021-03-27	2	uthiru	8	3	16:00:00.029000	2021-03-27	1	1	#NULL!	2	24	1	6	was hit by a car along uthiru while trying to cross the road	was taken to fremo medical and was done to only first aid . since they were unable to handle his case he was referred to knh for further treatment due to availability of machines and good doctors		availability of good machines				4	26	5	10	94	26	3	2	Married	2	2	6
808	2119628	B.O	15	1	4	6	2021-02-02	2	Eastleigh	4	2	01:00:00.029000	2021-02-01	1	1	#NULL!	1	23	1	1				pt was referred to kenyatta national hospital for further first aid				4	26	5	36	25	61	3	2	Married	#NULL!	1	6
404	2139029	B.O	14	1	7	7	2021-05-19	2	Kawangware	7	7	10:59:59.971000	2021-05-19	1	1	#NULL!	2	22	1	3						social workers said pt should come to knh		4	26	5	10	94	23	2	2	Married	2	2	7
561	2119953	B.O	14	1	4	2	2021-02-08	2	Kawangware	4	2	12:00:00	2021-02-01	1	1	#NULL!	1	22	1	6	hit by a motorcycle	better services specialized doctors since it was a complicated case				Financial constraints to go to nearest private facility		4	26	5	10	94	70	4	2	Single	2	12	6
251	2143895	B.O	14	1	5	2	2021-06-14	2	Kikuyu Road	7	4	19:00:00.029000	2021-06-13	1	1	#NULL!	2	21	1	1		for further management and to exploration of depth of the stab					could not operate on patient because injury was on the shoulder	4	9	3	47	112	27	3	2	Married	2	4	7
46	2171717	EOO	14	1	5	2	2021-06-07	2		7	4	#NULL!	2021-06-06	1	1	#NULL!	1	20	1	6	He was on a motorbike that collided with a vehicle	Patient brought to KNH for further management						4	26	5	102	80	32	3	2	Married	2	2	7
283	2120155	B.O	14	1	4	1	2021-02-12	2	Embakasi	4	1	04:59:59.971000	2021-02-12	1	1	#NULL!	2	14	1	6	she was hit by a moving vehicle around Fedha estate on Outer road near fedha road. (hit and run)	the patient was unconscious and found herself in KNH so her relativesgot the information while she was in KNH already.						4	26	5	13	95	35	3	1	Separated & Divorced	2	2	6
444	2122567	B.O	4	1	4	5	2021-02-11	2	Bondo	4	3	22:30:00	2021-02-06	1	1	#NULL!	1	13	3	2		no specialists at bondo hospital						4	26	5	11	20	45	3	2	Married	2	4	8
504	2137221	B.O	12	1	1	5	2021-04-29	2	Mathare	1	7	16:00:00.029000	2021-04-28	1	1	#NULL!	2	10	1	2		for orthopaedic suregons review with possible ORIF. for further management					the hospital they went in did not have the services they needed to help with the pts condition	4	26	5	92	152	4	1	2	Minor	2	11	5
873	2133549	B.O	12	1	1	2	2021-04-05	2	Pipeline	1	4	10:00:00.029000	2021-04-04	1	1	#NULL!	2	9	1	2		for POP and for further management						4	26	5	16	208	1	1	1	Minor	2	9	3
13	2146235	EOO	15	1	5	7	2021-06-30	1		#NULL!	#NULL!	#NULL!	#NULL!	1	1	#NULL!	2	7	2	4							The doctor who did the surgery at avenue Hospital was working at KNH so he preferred the patient to be at knh since it was near his work place hence easy to manage the patient.	4	9	3	98	241	27	3	1	Single	2	11	8
626	2131845	B.O	15	1	6	5	2021-03-25	2	Arthi River	8	7	16:59:59.971000	2021-03-24	1	1	#NULL!	2	6	1	6	pt involved in RTA along athi river sustaining injuries on the left foot and a cut on neck. the car he was in lost control and landed in a ditch	pt referred to knh for orthopaedic surgery review	referred to knh for surgical toiletry	knh has better equipments for patient management				4	26	5	41	216	44	3	2	Married	2	3	3
465	2120046	B.O	14	1	4	7	2021-02-10	2	Kitengela	4	4	21:00:00	2021-02-07	1	1	#NULL!	2	6	1	6	reports hx of RTA -kitengela at 9pm (7/2/2021) by a fielder that sped off. tossed in the air and landed on the roadside . hit from the left side	refer for possible orthopaedic review and further management		went to shalom hospital and they were unable to treat her	they were referred to knh for better medical services	they lacked xray machines		4	7	2	32	119	24	2	1	Single	2	4	7
613	2120269	B.O	15	1	4	4	2021-02-14	2	Embakasi	4	4	12:49:59.981000	2021-02-14	1	1	#NULL!	2	6	1	5		referred to knh for urgent orthopaedic and plastic surgeon review			the pt was told that the injury was too big to be handle there so he was told to go to knh . but later he transfered to kijabe due to some delays since they were told orthpaedic surgeon has gone to india			4	26	5	16	172	24	2	2	Single	2	2	7
425	2133506	B.O	11	1	1	4	2021-04-04	2	Mombasa Road	1	5	16:59:59.971000	2021-04-01	1	1	#NULL!	1	6	1	6	pt was riding a bicycle when he was hit by a vehicly head on	pt referred to knh for further prthopaedic management						4	26	5	14	238	30	3	2	Married	2	4	7
298	2133477	B.O	11	1	1	4	2021-04-04	2	south sudan-kenya border	1	5	12:00:00	2021-04-01	1	2	2	2	5	1	3		specialists were at KNH				Financial constraints		4	26	5	92	153	28	3	2	Married	2	9	6
405	1834457	B.O	11	1	7	5	2021-05-13	2	Muthurwa	9	5	19:00:00.029000	2021-05-06	1	1	#NULL!	1	1	1	2		pt referred to knh for further management			pt had faith she would heal if she came to knh	pt came to knh coz it was relatively more affordable		4	26	5	36	181	77	4	1	Widow	2	1	6
167	2120278	B.O	3	1	4	4	2021-02-14	2	Nairobi - Namanga Highway	4	1	21:29:59.971000	2021-02-12	2	1	#NULL!	1	139	3	6	lost control while driving and veered off the road			since knh has good facilities and accept nhif				4	7	2	33	190	34	3	2	Married	2	1	7
335	2147733	B.O	15	1	5	6	2021-06-29	2	Syokimau	7	2	19:00:00.029000	2021-06-28	2	1	#NULL!	1	134	1	6	the patient was well until 28/6/2021. he had an accident while riding a motorcycle at syokimau road				patient believed e will get well soon with KNH services		patients who got treated at KNH got well faster	4	18	9	72	235	41	3	2	Separated & Divorced	2	2	6
96	2143699	B.O	15	1	5	5	2021-06-10	2	Dagoretti	7	1	13:00:00.029000	2021-06-11	2	2	1	1	130	1	6	Was hit by a vehucle by riding a motorcycle	Patient claimed Kenyatta was the best	St Teresa hospital did not have x-ray facilities			Could not afford medical bills		4	26	5	11	20	23	2	2	Single	2	12	7
430	2137983	B.O	15	1	7	6	2021-05-18	2	Kangemi	9	2	15:00:00	2021-05-17	2	1	#NULL!	1	128	1	6	bodaboda rider hit pavement dodging a pedestrian. he was evadingto hit a child crossing the road when he landed on a ditch and sustained above injuries	Kenyatta hospital offers better services in patient care				kenyatta is a fairly affordable hospital		4	9	3	47	249	31	3	2	Married	2	7	6
332	2143879	B.O	14	1	5	2	2021-06-14	1		#NULL!	#NULL!	#NULL!	#NULL!	2	1	#NULL!	1	90	1	6	pt involved in RTA	referral					the waited for long in the que because it is the biggest hospital	4	7	2	32	116	21	2	2	Single	2	2	8
443	2117055	B.O	15	1	4	5	2021-02-25	1		#NULL!	#NULL!	#NULL!	#NULL!	2	2	2	1	90	2	4							doctors were on strike AT THIKA LEVEL 5 HOSPITAL	4	9	3	98	241	61	3	1	Single	2	10	7
67	2120257	B.O	8	1	4	4	2021-02-14	2	Maua	4	5	09:00:00	2021-02-11	2	1	#NULL!	1	90	1	2							Patient referred for further management. patient claimed to have been referred to kenyatta without any apparent reason.	4	21	7	25	155	37	3	1	Married	2	1	6
329	2135019	B.O	2	1	1	7	2021-04-07	1		#NULL!	#NULL!	#NULL!	#NULL!	2	1	#NULL!	1	90	3	4					KNH being the best hospital with best doctors			4	9	3	47	106	49	3	1	Married	#NULL!	5	#NULL!
285	2132078	B.O	15	1	6	6	2021-03-30	2	Kangemi	8	3	18:00:00	2021-03-27	2	1	#NULL!	1	90	1	2						due to financial status and st peters is a private hospital the relative preferred KNH		4	26	5	102	80	49	3	2	Separated & Divorced	2	5	7
362	2141347	B.O	14	1	7	3	2021-05-29	2	Amboseli	9	1	15:00:00	2021-05-28	2	1	#NULL!	1	90	1	2							in st mary's hospital, they were unable to manage the fractures since there were less orthopaedic doctors who were still busy at some private hospitals this led to him asking for referral to knh	4	26	5	16	172	29	3	2	Married	2	2	6
804	2133419	B.O	15	1	1	1	2021-04-02	2	langata bypass	1	1	10:00:00.029000	2021-04-02	2	1	#NULL!	1	90	1	6	pt was hit by another motorbike while riding his motorbike. he fell on his right side					patient nhif could be used to pay for services in knh		4	26	5	56	103	39	3	2	Married	2	7	6
446	2122271	B.O	2	1	4	6	2021-02-02	1		#NULL!	#NULL!	#NULL!	#NULL!	2	1	#NULL!	1	90	3	4		KNH had specialists						4	26	5	56	127	54	3	2	Married	2	4	8
699	2134043	B.O	12	1	1	2	2021-04-19	2	Rongai	1	4	19:59:59.971000	2021-04-18	2	1	#NULL!	1	90	1	2					pts say knh is a good hospital so they did to come to knh for their treatment			4	26	5	56	103	4	1	2	Minor	4	9	3
698	2125299	B.O	10	1	6	5	2021-03-04	1		#NULL!	#NULL!	#NULL!	#NULL!	2	1	#NULL!	1	90	1	4					the patient chose to come to condition a cause she felt her condition could best be handled in knh			4	7	2	32	214	54	3	1	Separated & Divorced	2	1	6
729	2133124	B.O	2	1	6	4	2021-03-28	1		#NULL!	#NULL!	#NULL!	#NULL!	2	1	#NULL!	1	90	3	4		pt says sinai has no specialists						4	7	2	32	214	58	3	2	Married	2	9	8
223	2141301	B.O	14	1	7	1	2021-05-28	2	Mombasa Road	9	1	12:00:00	2021-05-28	2	1	#NULL!	1	90	1	6	The patient, a motorist, collided with an oncoming overtaking car.						Since the patient was unconscious, he was involuntarily brought to knh	4	26	5	41	87	25	3	2	Married	2	7	7
348	2035565	B.O	19	1	1	1	2021-04-02	1		#NULL!	#NULL!	#NULL!	#NULL!	2	1	#NULL!	1	90	3	4		the patient was referred after getting admitted several time and the patient's parents found it goo to go to KNH						4	26	5	16	208	4	1	2	Minor	2	9	#NULL!
174	2133552	B.O	15	1	1	6	2021-04-06	2	Baba Dogo	1	2	16:59:59.971000	2021-04-05	2	1	#NULL!	1	90	1	5					KNH is a national hospital so it has the best doctors and nurses.			4	26	5	64	170	28	3	2	Married	2	2	8
611	2134036	B.O	15	1	1	4	2021-04-18	2	Muthaiga	1	4	06:00:00	2021-04-18	2	1	#NULL!	1	90	1	6	patient was hit by a motorcycle at 6am 18.04.21 at muthaiga-thika road				after the accident he was taken to mathari hospital where he was given first aid then they referred him to kiambu but before they left the doctor changed their mind and referred him to knh reason not well understood			4	9	3	94	67	56	3	2	Married	2	2	3
587	2124331	B.O	15	1	4	6	2021-02-16	2	Huruma	4	3	10:00:00.029000	2021-02-13	2	1	#NULL!	1	90	1	5					the hospital (radiant hospital) did not have a specialist doctor to treat her. they dont do surgeries	they opted to come to knh for further treatment and also relieve the pain she felt		4	26	5	92	48	21	2	1	Single	4	2	7
203	2120230	B.O	15	1	4	3	2021-02-13	2	Mlango Kubwa	4	3	12:00:00	2021-02-13	2	1	#NULL!	1	90	1	6	patient hit by motorbike while crossing the road and sustained injuries						she was brought by an ambulance while unconscious. The ambulance doctors decided to bring her directly to KNH.bring her directly to KNH	4	26	5	92	160	60	3	1	Widow	2	5	6
704	2151350	B.O	15	1	7	5	2021-05-06	2	Town - CBD	6	3	13:59:59.971000	2021-07-24	2	1	#NULL!	1	90	1	5							the hospital he had been taken to could not admit him	4	26	5	36	181	19	2	2	Single	2	1	7
706	1937472	B.O	2	1	7	5	2021-05-27	1		#NULL!	#NULL!	#NULL!	#NULL!	2	1	#NULL!	1	90	3	4		lack of capacity to handle his case thus referred to knh after frequent visits @ penda health centre						4	26	5	14	248	63	3	2	Married	2	10	8
511	2147135	B.O	4	1	5	7	2021-06-30	2	Nyahururu	7	6	13:59:59.971000	2021-06-29	2	1	#NULL!	1	90	3	6	was well till yesterday at 2pm 29/6/2021 when they had a heaad collision with another vehicle and a sustained injuries on upper arm	further management						4	7	2	32	119	33	3	1	Single	2	4	8
445	2144153	B.O	15	1	5	4	2021-06-20	2	River - Road	7	3	21:29:59.971000	2021-06-19	2	1	#NULL!	1	90	1	1		better human resource to manage the case				opted knh since its cheap affordable due to cost	a good samaritan made the decision	4	26	5	92	160	32	3	2	Single	2	1	7
493	2141111	B.O	12	1	7	4	2021-05-23	2	Kawangware	9	4	12:00:00	2021-05-16	2	1	#NULL!	1	90	1	5		the hospital said that they could not manage the injury						4	26	5	10	94	4	1	2	Minor	2	11	5
489	2137514	B.O	11	1	7	5	2021-05-06	2	Juja Road	7	7	16:30:00	2021-05-05	2	1	#NULL!	1	90	1	6	pt was hit by a moving vehicle . was on a motorbike along juja road	patients injuries were too severe and needed further medical assistance						4	26	5	36	181	31	3	2	Married	2	1	7
62	2137578	B.O	12	1	7	3	2021-05-08	2	SHAURI MOYO	9	1	16:00:00.029000	2021-05-07	2	1	#NULL!	1	90	1	2			the patient's mom opted for the best hospital		after the neighbour's review, they chose KNH			4	26	5	36	211	9	1	1	Minor	2	11	6
823	2124811	B.O	15	1	4	2	2021-02-22	2	Ngong Road	4	4	21:00:00	2021-02-21	2	1	#NULL!	1	90	1	6	pt was a passsenger in a salon car that was involved in a RTA where the car ell into a ditch					karen hospital seemed too expensive, patient opted for kenyatta hospital		4	9	3	43	217	28	3	2	Married	2	4	8
802	2133925	B.O	23	1	1	1	2021-04-16	2	Westlands	1	5	13:59:59.971000	2021-04-15	2	1	#NULL!	1	90	1	5					his work colleague brought him to knh for further management			4	26	5	10	94	23	2	2	Single	2	2	7
594	2124781	B.O	11	1	4	4	2021-02-21	2	University Way	4	4	00:00:00	2021-02-21	2	1	#NULL!	1	90	1	6	patient involved in an RTA had inability to walk				he was taken to care hospital in eastleigh where he was given first aid and later opted he be transfered to knh	he was in serious pain and care hospital did not have a doctor at that moment	he was brought by ambulance	4	7	2	32	214	23	2	2	Single	4	7	7
734	2141672	B.O	2	1	5	3	2021-06-05	2	Waiyaki Way	7	3	21:29:59.971000	2021-06-05	2	1	#NULL!	1	90	1	6	patient involved in na hit and run by a car				the patient chose to get helpt from knh as he preferred their services			4	26	5	102	164	26	3	2	Single	2	11	8
838	2119948	B.O	14	1	4	2	2021-02-08	2	Rongai	4	4	19:59:59.971000	2021-02-07	2	1	#NULL!	1	90	1	6	patient involved in a RTA where he was pushed out of a minibus matatu that ran over his limbs. sustained injury to the right thigh and pelvis	Lack of capacity to handle the case at Saitoti subcounty Hospital			Patients prefer KNH due to global services	affordable services at KNH		4	7	2	32	116	32	3	2	Married	2	2	7
389	2143606	B.O	15	1	5	6	2021-06-08	2	Eastleigh	7	2	21:00:00	2021-06-07	2	1	#NULL!	1	90	1	6	involved in RTA in eastleigh . patient hit by motorcycle on the right side + the motorbike + rider fell on her	the patient does not really remember why blue house hospital could not manage her condition but when she was advised to be referred she preferred knh						4	26	5	36	25	38	3	1	Separated & Divorced	2	4	6
803	2133982	B.O	15	1	1	3	2021-04-17	2	Kawangware	1	1	12:00:00	2021-04-16	2	1	#NULL!	1	90	1	5					the patient chose to come to knh cause they'll get better services in knh			4	26	5	10	94	35	3	2	Married	2	12	7
868	2125118	B.O	14	1	4	4	2021-02-28	2	Kirigo	4	3	22:00:00.029000	2021-02-27	2	1	#NULL!	1	90	1	6	involved in RTA between a motorcycle and a car						patient was rejected at Gikoe clinic, then rushed to knh	4	26	5	11	20	23	2	2	Single	2	7	7
237	2144444	B.O	11	1	5	4	2021-06-27	2	Mwiki	7	4	02:30:00.029000	2021-06-27	2	1	#NULL!	1	90	1	1		further management			the incident happened at night past midnight so the only hospital that come to his mind was KNH since it operates 24 hrs		all their local hospitals are working 12 hrs	4	9	3	94	184	22	2	2	Single	2	2	7
667	2115754	B.O	11	1	4	1	2021-02-19	2	Narumoru	4	5	18:00:00	2021-02-11	2	1	#NULL!	1	90	2	6	he was hit by a car on the side of the road		for further management because knh has better facilities					4	7	2	32	116	41	3	2	Married	2	2	6
662	2133889	B.O	15	1	1	5	2021-04-15	2	Ngong Road	1	7	18:00:00	2021-04-14	2	1	#NULL!	1	90	1	6	involved in RTA . hit by a personal vehicle while on his bodaboda. fell to the ground with reported LOC	pt was brought in by ambulance						4	26	5	11	212	21	2	2	Single	2	7	7
76	2119726	B.O	14	1	4	5	2021-02-04	2	South B	4	5	18:00:00	2021-02-04	2	1	#NULL!	1	90	1	6	knocked by a motorcycle while crossing the road. he was intoxicated						rushed by an ambulance	4	26	5	64	229	33	3	2	Single	2	12	8
549	2137610	B.O	15	1	7	4	2021-05-09	2	South C	9	4	01:00:00.029000	2021-05-09	2	1	#NULL!	1	90	1	6	patient was hit by a matatu from the back and sustained injury of the left leg					Financial constraints		4	26	5	16	173	29	3	2	Married	2	4	6
70	2141498	B.O	15	1	5	7	2021-06-02	2	Huruma	7	6	13:00:00.029000	2021-06-01	2	1	#NULL!	1	90	1	6	He was involved in a RTA. hit by a motorbike at huruma and sustained fractures to his bilateral t/f						he was unconscious and found himself at kenyatta national hospital.	4	26	5	92	48	59	3	2	Separated & Divorced	2	4	6
665	2117048	B.O	11	1	4	7	2021-02-17	2	Karen	5	6	16:00:00.029000	2021-01-26	2	1	#NULL!	1	90	2	2				referee says kenyatta national hospital has better facilitites				4	7	2	32	214	35	3	2	Married	2	2	7
548	2120213	B.O	15	1	4	3	2021-02-13	2	Pangani	4	3	00:00:00	2021-02-13	2	1	#NULL!	1	90	1	6	he was riding a motorcycle and hit a matatu- patient involved in RTA along pangani road when motorcycle he was riding was hit by a matatu				there was a bad traffic jam heading to blue house msf/ mama lucy and opted to go to knh		it was a serious injury	4	26	5	102	207	17	2	2	Single	4	7	6
60	2119572	B.O	15	1	4	2	2021-02-01	2	Lungalunga Road	4	2	07:30:00	2021-02-01	2	1	#NULL!	1	90	1	6	Patient was cycling when he was knocked by a matatu that lost control.				brought by an ambulance. the case was serious so they opted for kenyatta as on that could save this case. both legs were injured.			4	26	5	16	208	36	3	2	Married	2	2	7
260	2124804	B.O	11	1	4	2	2021-02-22	2	Mombasa Road	4	4	19:00:00.029000	2021-02-21	2	1	#NULL!	1	90	1	6	patient was riding a motorcycle with one passenger when a nissan matatu that had dropped off passengers hit them from behind						patient was unconscious and was brought in by an ambulance to knh	4	26	5	14	238	26	3	2	Married	2	7	7
63	2120204	B.O	14	1	4	3	2021-02-13	2	Magadi Road	4	1	21:00:00	2021-02-12	2	1	#NULL!	1	90	1	6	Patient invloved in a head on collision with another vehicle. he was the driver of the matatu and had a seatbelt on.						patient was unconscious and found himself at kenyatta national hospital	4	7	2	32	214	25	3	2	Single	2	3	7
666	1873857	B.O	15	1	5	7	2021-06-02	2	Gatari	8	5	21:00:00	2021-03-11	2	1	#NULL!	1	90	2	2					since he was having his chemo in knh they thought he would have his fracture treated in thte same facility			4	21	7	26	35	64	3	2	Married	2	5	6
491	2141159	B.O	11	1	7	6	2021-05-25	2	Rongai	9	2	22:00:00.029000	2021-05-24	2	1	#NULL!	1	90	1	6	pt hit by a car while walking					knh is quite cheap as compared to the hospitals around rongai		4	7	2	32	214	43	3	2	Single	2	2	7
839	2120226	B.O	15	1	4	3	2021-02-13	2	Kangemi	4	3	07:59:59.971000	2021-02-13	2	1	#NULL!	1	90	1	2					patient preferred to come to knh as he felt he would receive better care			4	26	5	102	80	26	3	2	Married	2	2	7
806	2137436	B.O	14	1	7	7	2021-05-05	2	Kamulu	9	6	16:00:00.029000	2021-05-04	2	1	#NULL!	1	90	1	2					patients said knh gives the best reatment services			4	26	5	13	95	42	3	2	Married	2	2	7
245	2143789	B.O	14	1	5	3	2021-06-12	2	Utawala	7	1	16:59:59.971000	2021-06-11	2	1	#NULL!	1	90	1	2						lack of enough funds to cater for utawala bills so they opted for KNH which is abit cheap		4	26	5	14	248	60	3	1	Widow	2	2	6
842	2128738	B.O	12	1	6	6	2021-03-16	2	Kitale	8	1	10:00:00.029000	2021-03-05	2	1	#NULL!	1	90	1	2		doctors required to perform surgery (orthopaedic surgeons) are not available in mbaale hospital		mbaale hospital did not have the required eequipment for performing the surgery				4	39	13	99	156	11	1	1	Minor	2	11	6
133	2125388	B.O	15	1	6	3	2021-03-06	2	Dagoretti	8	1	09:00:00	2021-03-05	2	1	#NULL!	1	90	1	6	patient reported that he was involved in anj RTA with a motorcycle			the hospital was not able to put chuma, but only plaster was available				4	26	5	11	64	58	3	2	Married	2	2	6
148	2125063	B.O	14	1	4	3	2021-02-27	2	Eastleigh	4	3	09:00:00	2021-02-27	2	1	#NULL!	1	90	1	2							Patient was unconscious and was brought by an ambulance to knh	4	26	5	16	136	53	3	2	Married	2	2	7
228	2134102	B.O	15	1	1	6	2021-04-20	2	Utawala	1	4	14:30:00.029000	2021-04-18	2	1	#NULL!	1	90	1	6	sustained the injury on sunday while transported church instruments. the lorry was not able to negotiate a corner and the accident occured. patient fell from the lorry and sustained broken phalanges on the left hand	patient was referred to be managed there.		went to reighner hospital and they did first aid ans referred to knh since they dont the required surgery.	bramwel had financial difficulties and its his friends who helped to settle the bills			4	26	5	14	248	21	2	2	Single	2	2	8
319	2143744	B.O	11	1	5	1	2021-06-11	2	Kangemi	7	5	05:28:59.981000	2021-06-03	2	1	#NULL!	1	90	1	2		pt referred to be managed at knh			after the xray at eagle hospital- kangemi. he was told his case was beyond them that he should come to knh for further assistance from orthopaedic officer		bones were separated and could not be managed	4	26	5	102	80	23	2	2	Single	2	11	7
115	2133430	B.O	15	1	1	3	2021-04-03	2	Kiserian	1	1	20:30:00.029000	2021-04-02	2	1	#NULL!	1	90	1	6	patient involved in an RTA where he was hit by a car from behind while on his motorbike						patient was given first aid at jamii hospital and later referred to knh	4	7	2	32	214	21	2	#NULL!	Single	2	11	8
452	2125816	B.O	4	1	4	1	2021-02-19	1		#NULL!	#NULL!	#NULL!	#NULL!	2	1	#NULL!	1	90	3	2							father didnt trust bishop kioko	4	18	9	62	209	9	1	2	Minor	2	11	6
142	2120360	B.O	14	1	4	2	2021-02-15	1		#NULL!	#NULL!	#NULL!	#NULL!	2	1	#NULL!	1	90	1	4					patient had a strong belief in knh doctors and services.			4	9	3	47	106	51	3	2	Married	2	3	7
725	2140495	B.O	4	1	7	5	2021-05-20	1		#NULL!	#NULL!	#NULL!	#NULL!	2	1	#NULL!	1	90	3	4							they had relatives in nrb so they had a convenient place to stay as they sort for medication at knh	4	39	13	20	130	59	3	1	Separated & Divorced	2	4	8
211	2145324	B.O	3	1	5	4	2021-06-20	1		#NULL!	#NULL!	#NULL!	#NULL!	2	1	#NULL!	1	90	3	4							A doctor at utawala advised the patient to visit knh as he would receive better treatment there.	4	26	5	14	248	37	3	2	Married	2	4	8
673	2135080	B.O	4	1	1	4	2021-04-11	1		#NULL!	#NULL!	#NULL!	#NULL!	2	1	#NULL!	1	90	3	2					the patient chose to come to knh			4	7	2	32	195	45	3	1	Married	2	4	8
162	2125808	B.O	4	1	4	5	2021-02-18	1		#NULL!	#NULL!	#NULL!	#NULL!	2	1	#NULL!	1	90	3	4							After trying many hospitals in kisii, patient finally decided to come to knh.	4	26	5	92	133	60	3	1	Married	2	5	6
81	21266607	B.O	4	1	4	3	2021-02-27	#NULL!		#NULL!	#NULL!	#NULL!	#NULL!	2	1	#NULL!	1	90	3	4		Reffered by Dr. Fazal to KNH since it has better facilities than MP SHAH				MP SHAH is too expensive as compared to KNH		4	9	3	47	112	33	3	1	Married	2	1	7
592	2144250	B.O	15	1	5	6	2021-06-22	1		#NULL!	#NULL!	#NULL!	#NULL!	2	1	#NULL!	1	90	1	4					the patient was in pain upon arrival. he proposed to come to knh for treatment	he had tried other hospitals and clinics to no improvement so he believed knh would heal him completely and return to his normal life		4	26	5	47	37	22	2	2	Single	2	2	6
400	1815503	B.O	2	1	7	6	2021-05-18	1		#NULL!	#NULL!	#NULL!	#NULL!	2	1	#NULL!	1	90	3	4					patient preferred knh because he believes its the best government hospital			4	6	10	73	158	28	3	2	Married	4	4	8
163	2127844	B.O	20	1	6	1	2021-03-05	1		#NULL!	#NULL!	#NULL!	#NULL!	2	1	#NULL!	1	90	3	5							King david was expensive, thus preferring knh	4	7	2	32	104	34	3	2	Married	2	5	6
716	2127642	B.O	12	1	6	1	2021-03-26	1		#NULL!	#NULL!	#NULL!	#NULL!	2	1	#NULL!	1	90	2	4		the doctor stated that they did not know what was wrong with the baby and that they should see another doctor			patient opted to look for other means since he received no help			4	9	3	43	32	0.05	1	1	Minor	2	9	3
326	2131603	B.O	2	1	6	2	2021-03-22	1		#NULL!	#NULL!	#NULL!	#NULL!	2	1	#NULL!	1	90	3	4					his conditions was being managed at home but it got worse so his son who was working at KNH contacted one doctor who requested to see the pt . so he was forced to be admitted at KNH			4	8	13	59	134	89	4	2	Married	2	5	6
103	2133121	B.O	20	1	6	4	2021-03-28	1		#NULL!	#NULL!	#NULL!	#NULL!	2	1	#NULL!	1	90	3	4						After the cost of treatment at aga khan went high, the patient decided to come to knh. due to financial constraints, advised to come to KNH		4	40	10	101	45	57	3	2	Married	4	2	3
727	2153378	B.O	19	1	1	5	2021-04-15	1		#NULL!	#NULL!	#NULL!	#NULL!	2	1	#NULL!	1	90	3	4							a personal doctor from outside knh but also works referred the patient to knh so that the doctor could help the pt from knh	4	26	5	16	30	1.5	1	2	Minor	2	9	3
241	2142547	B.O	2	1	5	6	2021-06-08	1		#NULL!	#NULL!	#NULL!	#NULL!	2	1	#NULL!	1	90	3	4		He was referred from garissa general hospital since his condition was critical and could not be managed in garissa hospital so they just came to knh with no hesitation.						4	5	10	2	225	24	2	2	Single	4	4	8
286	2089282	B.O	19	1	4	2	2021-02-01	1		#NULL!	#NULL!	#NULL!	#NULL!	2	1	#NULL!	1	90	2	4		the patient parents preferred KNH because they have trust in KNH and they decided to take him from Embu direct to KNH						4	4	7	19	28	3	1	1	Minor	2	9	3
381	2140646	B.O	4	1	7	5	2021-05-27	1		#NULL!	#NULL!	#NULL!	#NULL!	2	2	2	1	90	3	4					Dr Fazal from spine injury referred them to knh though they had visited doctor's plaza where they were sent to dr. Fazal		after several attempts in Embu hospital is when they were told to seek help from knh	4	4	7	18	114	73	4	1	Widow	2	5	6
812	2119993	B.O	12	1	4	6	2021-02-09	1		#NULL!	#NULL!	#NULL!	#NULL!	2	1	#NULL!	1	90	1	4		for further management		hospital doesnt have the necessary required equipment for the management of the patient at the particular moment				4	26	5	36	25	4	1	2	Minor	2	9	5
212	2142500	B.O	2	1	5	4	2021-06-06	1		#NULL!	#NULL!	#NULL!	#NULL!	2	1	#NULL!	1	90	3	4							Has a doctor at knh who understands his medical condition so he came to knh	4	26	5	14	24	21	2	2	Single	4	11	8
379	2125085	B.O	14	1	4	4	2021-02-28	2	Ngong Road	4	3	22:00:00.029000	2021-02-27	2	1	#NULL!	1	90	1	6	patient was involved in RTA where he lost the ability to use the left leg	he was referred to knh from ngong hospital siince he had a broken leg and he needed (kuekwa cuma) which could not be done at ngong hospital						4	7	2	32	195	28	3	2	Married	2	2	7
660	2135233	B.O	11	1	1	6	2021-04-27	2	Ngong Town	1	6	19:00:00.029000	2021-04-27	2	1	#NULL!	1	90	1	6	paatient was involved in RTA when the rider of a motorbike lost control and collided with a saloon car resulting to injury of the left thigh associated with pain, inability to walk and deformity						patient does not fully remember the details, as he was unconscious	4	26	5	102	180	21	2	2	Single	2	7	7
442	2128059	B.O	12	1	5	7	2021-06-16	1		#NULL!	#NULL!	#NULL!	#NULL!	2	2	2	1	90	2	4		further management ./they could not treat the patient and knh has specialized doctors						4	27	6	82	189	0.25	1	2	Minor	2	9	3
675	2141514	B.O	2	1	5	7	2021-06-02	2	Ngong Road	7	6	19:00:00.029000	2021-06-01	2	1	#NULL!	1	90	1	6	patient was hit by a car when crossing the lights						good samaritan called for an emergency ambulance and decided to bring the patient @ knh as preferred option	4	7	2	32	195	58	3	2	Married	2	2	8
64	2119567	B.O	11	1	4	2	2021-02-01	2	Ngong Road	4	2	21:00:00	2021-02-01	2	1	#NULL!	1	90	1	6	patient was invloved in an RTA along ngong road. he was riding a motorbike and was hit by a car. he sustained injuries to his left lower limb and the scalp.					because expenses at nairobi women were high.		4	26	5	11	64	37	3	2	Married	2	1	7
252	2141718	B.O	15	1	5	2	2021-06-07	2	ONGATA RONGAI	6	6	21:00:00	2021-07-06	2	1	#NULL!	1	90	1	6	patient hit by a motorbike while crossing the road					financial constraints		4	7	2	32	214	22	2	2	Single	2	4	7
715	2133840	B.O	14	1	1	6	2021-04-13	2	RACECOURSE	1	6	16:30:00	2021-04-13	2	1	#NULL!	1	90	1	6	pt hit by a lorry while crossing the road					nairobi women is quite costly as compared to kenyatta hospital		4	26	5	11	196	40	3	2	Married	2	2	7
134	2138705	B.O	22	1	7	7	2021-05-05	2	Mahi-Mahiu	4	1	15:00:00	2019-02-15	2	1	#NULL!	1	90	3	4						Insufficient funds		4	7	2	32	195	33	3	1	Married	2	4	8
726	2101260	B.O	4	1	1	2	2021-04-26	1		#NULL!	#NULL!	#NULL!	#NULL!	2	1	#NULL!	1	90	3	4			KNH HAD THE FACILITIES TO THAT COULD BE CARY OUT HIS OPERATION					4	7	2	32	214	57	3	1	Married	2	4	8
355	2143940	B.O	14	1	5	6	2021-06-15	2	Mombasa Road	#NULL!	#NULL!	10:59:59.971000	#NULL!	2	1	#NULL!	1	90	1	6	was knocked down by a motorbike as she was crossing the road			brought by an ambulance while unconscious so she found herself in KNH hospital				4	18	9	72	235	38	3	1	Single	2	2	7
218	2144258	B.O	15	1	5	7	2021-06-23	2	Arthi River	7	3	12:00:00	2021-06-12	2	2	1	1	90	1	5						Nairobi west was too expensive so they brought the patient to knh		4	18	9	72	3	22	2	2	Single	2	11	8
173	2028782	B.O	2	1	7	5	2021-05-13	1		#NULL!	#NULL!	#NULL!	#NULL!	2	1	#NULL!	1	90	3	4					patient personally knew a doctor thus came directly to knh for his services			4	26	5	64	54	58	3	2	Married	2	4	8
799	2125491	B.O	14	1	6	2	2021-03-08	2	Kitui	8	2	12:00:00	2021-03-01	2	2	2	1	90	1	2								4	14	9	80	185	25	3	2	Single	2	12	7
590	1701398	B.O	11	1	4	2	2021-02-08	1		#NULL!	#NULL!	#NULL!	#NULL!	2	1	#NULL!	1	90	1	4					the family feared that the condition was worsening and opted to go to knh to ensure that they find a specialist to the condition.	the patient feared that he would not walk if he continued delaying his treatment	they believed that knh must have specialist who would treat him to recovery at an affordable expense	4	26	5	13	95	35	3	2	Married	2	5	6
517	2116645	B.O	11	1	1	1	2021-04-09	1		#NULL!	#NULL!	#NULL!	#NULL!	2	1	#NULL!	1	90	2	4					patient preference because they had a relative in nairobi and opted to knh due to better services and doctors in private facility where the patient was admitted were unable to handle the case		doctors in meru general hospital were on strike	4	21	7	86	159	14	1	2	Minor	2	11	6
210	2140966	B.O	15	1	5	5	2021-06-24	2	Kawangware	4	2	18:00:00	2021-02-15	2	2	1	1	90	1	2							workmates brought the patient to knh since they believed he'd get the best services	4	26	5	10	94	43	3	1	Widow	2	4	7
168	2140629	B.O	3	1	7	2	2021-05-31	2	Town - CBD	1	3	07:59:59.971000	2021-04-24	2	1	#NULL!	1	90	3	2							After tests at mediheal failed to show any results, decided to go to knh for orthopaedic nuerosurgeon	4	26	5	14	27	27	3	2	Married	2	4	7
99	2535719	B.O	3	1	1	3	2021-04-17	2	Imara Daima	1	1	19:00:00.029000	2021-04-16	2	2	1	1	90	3	6	Patient was hit head on by a vehicle while on a motorbike and broke his auncle		Kenyatta is better equiped			Could not agree on payment procedure		4	26	5	11	226	62	3	2	Separated & Divorced	4	1	3
393	2124649	B.O	14	1	4	1	2021-02-19	2	Uthiru	4	1	09:00:00	2021-02-05	2	1	#NULL!	1	90	1	2		the patient condition was very critical and the relatives preferred knh because they knew it is a big hospital and of affordable prices						4	9	3	47	249	49	3	2	Married	2	2	7
222	2137651	B.O	15	1	7	2	2021-05-10	2	Eastleigh	9	2	12:00:00	2021-05-10	2	1	#NULL!	1	90	1	6	patient was knocked by a vehicle while crossing the road						the paramedics decided to bring the patient to knh in their ambulance due to the severity of the injuries	4	26	5	92	152	41	3	2	Single	2	2	3
597	2131641	B.O	19	1	6	7	2021-03-24	2	Marsabit	5	4	12:00:00	2021-01-24	2	1	#NULL!	1	90	3	2					he knowns knh as the best facility with the best doctors again he was avoiding issues of running from one health facility to another where at the end he will be referred to knh so he opted to go straight to knh			4	26	5	102	207	6.5	1	2	Minor	4	11	6
151	2137543	B.O	11	1	7	1	2021-05-07	2	Mombasa Road	9	5	18:00:00	2021-05-06	2	1	#NULL!	1	90	1	6	got involved in an accident while on a motor bike						he was brought by an ambulance to knh	4	33	12	95	147	52	3	2	Married	2	2	8
375	2125024	B.O	11	1	4	3	2021-02-27	2	langata bypass	4	1	16:59:59.971000	2021-02-26	2	1	#NULL!	1	90	1	6	patient reports that he was riding a bicycle that was hit head on by a motorcycle that was speeding . he fell to the ground on his left side			the patient was in pain and believed that kenyatta was the best hospital thatcould relieve his pain	financial constraints. they dont have money to pay private hospital	they didn't have nhif insurance cover to pay their bills		4	26	5	56	103	62	3	2	Married	2	4	6
105	2141691	B.O	11	1	5	4	2021-06-06	2	Mombasa Road	7	3	19:59:59.971000	2021-06-05	2	1	#NULL!	1	90	1	6	patient was on a motorbike when he lost control and fell on the road.				After being advised by the people around, the patient decided to come to knh			4	26	5	16	208	31	3	2	Married	2	2	6
462	2134274	B.O	11	1	1	3	2021-04-24	2	Ngong Road	1	3	18:00:00	2021-04-24	2	1	#NULL!	1	90	1	6	patient reports to have been involved in RTA . was hit by a matatu on bike. he reports to have been hit from the side	they were 3 patients at the RTA and all decided to go to knh due to several reason where the main reason is financial status and advice from the people around where the accident occured		had no money and was being treated by a card given by the school				4	26	5	56	103	19	2	2	Single	2	11	7
244	2144480	B.O	11	1	5	2	2021-06-28	2	Mombasa Road	7	4	15:00:00	2021-06-27	2	1	#NULL!	1	90	1	6	patient was a passenger on a motorbike when he was involved in an RTA on 27/6/21 around 3pm on mombasa road				it was red cross mission in which as per their rules, the normally refer a patient to a public hospitalmostly knh and mama lucy kibaki	they also check the condition of the patient and call a particular health facility for the same.		4	26	5	16	172	23	2	2	Single	2	2	6
68	2141537	B.O	12	1	5	7	2021-06-02	2	SCHOOL- JACARANDA	7	6	10:59:59.971000	2021-06-01	2	1	#NULL!	1	90	1	2				x-ray facilities not available in mbagathi hospital				4	26	5	11	193	3	1	2	Minor	2	9	3
350	2134443	B.O	12	1	1	7	2021-04-21	2	RACECOURSE , NGONG ROAD	1	6	09:00:00	2021-04-20	2	2	2	1	90	2	2		it was the patient's prefference to go to KNH since theyhad not taken the issue seriously after a duration of almost a month so in fear of the matter getting worse they preferred KNH						4	26	5	11	197	11	1	2	Minor	2	11	6
320	2143917	B.O	11	1	5	2	2021-06-14	2	Raila estate	7	2	16:59:59.971000	2021-06-14	2	1	#NULL!	1	90	1	2				at mbagathi hospital, doctors ask the parents of the patient to take a referral to knh since they were not caple to handle her after noting thta she also injured her head from the accident. and the parents just rushed due to fear.				4	26	5	56	127	4.5	1	1	Minor	2	11	5
507	2133158	B.O	19	1	6	7	2021-03-31	1		#NULL!	#NULL!	#NULL!	#NULL!	2	1	#NULL!	1	90	3	4		specialists were at KNH						4	26	5	56	47	11	1	2	Minor	2	11	6
318	2143983	B.O	15	1	5	7	2021-06-16	2	BUNYALA ROAD	7	7	09:00:00	2021-06-16	2	1	#NULL!	1	90	1	6	patient reports of being hit by a vehicle while pushing a hand cart						rushed to hospital by the owner of the vehicle who hit him	4	7	2	32	#NULL!	46	3	2	Married	1	2	3
450	2133881	B.O	15	1	1	7	2021-04-14	2	DUNGA ROAD	1	7	13:59:59.971000	2021-04-14	2	1	#NULL!	1	90	1	6	patient was hit by a matatu while riding a motorbike	it was the ambulance decision and tthe patient was unconscious so he was just brought to knh						4	18	9	72	3	37	3	2	Married	2	1	7
232	2143637	B.O	11	1	5	7	2021-06-09	2	South B	7	6	13:00:00.029000	2021-06-08	2	1	#NULL!	1	90	1	6	he was involved in RTA. he was on a motorbike awaiting for the customer at the roadside when a fast moving vehicle(salon car) hit him and run			taken by a red cross ambulance as he was severely injured				4	26	5	15	21	36	3	2	Married	1	7	6
354	2133614	B.O	14	1	1	7	2021-04-07	2	South B	1	1	04:59:59.971000	2021-04-02	2	1	#NULL!	1	90	1	1				matter hospital is veryexpensive for them to afford and clear the health bills	so they opted to go to KNH and get health services at a cheaper prices.			4	26	5	64	229	50	3	2	Married	2	2	6
206	2133437	B.O	9	1	1	3	2021-04-03	2	Mathare North	1	3	07:59:59.971000	2021-04-03	2	1	#NULL!	1	90	1	2					since the accident happened at night, patient was sure to find doctors at knh			4	26	5	92	153	43	3	1	Single	2	2	7
104	2133554	B.O	15	1	1	6	2021-04-06	2	Thika Road	1	6	21:00:00	2021-04-06	2	1	#NULL!	1	90	1	6	Patient was involved in an RTA while on a motorbike and sustained injuries on her right lower limb.						patient was brought in by an ambulance	4	26	5	36	25	20	2	1	Single	2	9	6
274	2143771	B.O	11	1	5	3	2021-06-12	2	Juja Road	7	3	15:00:00	2021-06-12	2	1	#NULL!	1	90	1	6	he was riding a motorcycle when he hit a pavement and fell into a ditch juja road	was brought in by the ambulance so it was the ambulance decision			pt was brought in KNH because it was the nearest hospital			4	26	5	16	30	27	3	2	Single	2	2	7
356	2120332	B.O	14	1	4	2	2021-02-15	2	Juja Road	4	2	07:59:59.971000	2021-02-15	2	1	#NULL!	1	90	1	6	patient with hx of being involved in RTA while crossing the road. Pt was accidentally hit by a lorry while crossing the road. Thrown off the road. Hit his legs on a hard object.				brought in by an ambulance but the mum suggested to be taken to Kijabe but the friend opted for KNH because it is a public hospital with good facility and good doctors and also they accept NHIF			4	26	5	92	48	19	2	2	Single	2	2	7
714	2133873	B.O	15	1	1	7	2021-04-14	2	Mathare North	1	6	13:59:59.971000	2021-04-13	2	1	#NULL!	1	90	1	6	pt was hit by a vehicle as a pedestrian				patient family preferred knh as they are familiar with their services			4	26	5	64	13	49	3	2	Married	2	1	8
723	2128767	B.O	15	1	6	6	2021-03-16	2	Lavington	8	6	19:00:00.029000	2021-03-16	2	1	#NULL!	1	90	1	6	pt lost control of the motrobike and fell on the left side. he sustained injuries of the left leg associated with bleeding of the lower thigh and pain.						ambulance drove pt to knh. and thus can not recall full data	4	9	3	43	32	36	3	2	Married	2	7	8
202	2133631	B.O	14	1	1	5	2021-04-08	2	Lavington	1	5	17:30:00.029000	2021-04-08	2	1	#NULL!	1	90	1	6	patient was hit by a nissan while cycling along james gichuru road						patient was taken direct to knh by an ambulance	4	9	3	47	106	41	3	2	Married	2	7	7
494	2137723	B.O	15	1	7	6	2021-05-11	2	amboseli road	9	2	21:29:59.971000	2021-05-10	2	1	#NULL!	1	90	1	6	patient reports being involved in RTA where he was a passenger of a motorcycle and was hit by a vehicle trying to overtake. reports pain in the lower limbs.					hospital service fee was too expensive for the patients family to afford		4	26	5	10	94	26	3	2	Single	2	12	7
451	2141610	B.O	15	1	5	1	2021-06-04	2	Waiyaki Way	7	5	19:59:59.971000	2021-06-03	2	1	#NULL!	1	90	1	6	was hit by a bus along waiyaki way				due to quality service offered at KNH		closeness to area of residence	4	26	5	102	80	31	3	2	Single	2	7	7
697	2128897	B.O	12	1	6	1	2021-03-12	2	Kayole	8	1	19:00:00.029000	2021-03-12	2	1	#NULL!	1	90	1	2							mother states that MLKH usually has slow service and she felt like her baby would be in more pain due to the long waiting hrs	4	26	5	13	95	9	1	1	Minor	2	11	6
196	2143965	B.O	14	1	5	7	2021-06-16	2	Town - CBD	7	2	10:00:00.029000	2021-06-14	2	1	#NULL!	1	90	1	5					patient believed knh was the best facility to attend	patient also claimed that knh was cheaper compared to other hospitals.		4	26	5	16	208	27	3	1	Widow	2	1	7
395	2143881	B.O	14	1	5	2	2021-06-14	2	Pangani	7	2	13:00:00.029000	2021-06-14	2	1	#NULL!	1	90	1	6	knocked by a lorry in Pangani while riding a motorcycle .	the patient was unconscious and he found himself in knh so the relatives have no idea of how he was brought in knh where they just guess he was brought in by ambulance.						4	26	5	92	152	23	2	2	Single	2	7	7
242	2132063	B.O	14	1	6	6	2021-03-30	2	Jogoo Road	8	6	19:00:00.029000	2021-03-30	2	1	#NULL!	1	90	1	6	he was hit by a vehicle	he was bleeding so much and confused so the ambulance decided to take him to knh						4	26	5	64	142	70	4	2	Married	2	10	7
295	2124739	B.O	11	1	4	4	2021-02-21	2	TAJ MALL- EMBAKASI	4	3	23:39:59.990000	2021-02-20	2	1	#NULL!	1	90	1	6	a vehicle hit the patient from behind while riding his motorbike				patient was brought in KNH while was unconscious. ambulance people decided he goes to knh			4	26	5	16	208	43	3	2	Married	2	7	6
137	2133815	B.O	11	1	1	6	2021-04-13	2	Jogoo Road	1	5	22:00:00.029000	2021-04-15	2	1	#NULL!	1	90	1	6	while riding a motorbike, the patient lost control and hit a wall, hurting his already swollen leg				the patient preferred to come to knh since he believed there he could get the best services			4	26	5	64	13	40	3	2	Married	2	1	8
87	2144334	B.O	14	1	5	1	2021-06-25	2	Jogoo Road	7	5	10:59:59.971000	2021-06-24	2	1	#NULL!	1	90	1	6	Patient was involved in RTA on 24/6/2021 while on his motorbike with a PSV.						Paramedics took the patient to KNH after the accident.	4	26	5	41	88	45	3	2	Married	2	7	7
466	2119591	B.O	11	1	4	2	2021-02-01	2	Kariokor	5	3	10:00:00.029000	2021-01-30	2	1	#NULL!	1	90	1	6	patient was involved in an RTA while pushing a cart and was pushed off the road by a bus. suffered injury to the left knee			the patient was missing later they found him in kenyatta national hospital	they were relieved and happy to find their son recovering			4	26	5	36	25	47	3	2	Married	2	2	6
724	2133816	B.O	11	1	1	6	2021-04-13	2	INNERCORE	1	2	16:30:00	2021-04-12	2	1	#NULL!	1	90	1	6	PT HAD AN ACCIDENT IN A MOTORBIKE CRASH. HE WAS HIT BY A SALON CAR				PATIENT PREFERRED KENYATTA SINCE HE BELIEVES IT OFFERS BETTER SERVICES.			4	26	5	17	243	23	2	2	Single	2	7	6
583	2131999	B.O	15	1	6	4	2021-03-28	2	Jogoo Road	8	4	10:00:00.029000	2021-03-28	2	1	#NULL!	1	90	1	6	patient reports having been hit by a car while riding a motorcycle he fell into a ditch				he was brought by the family members bacause they feared mama lucy could not treat him	it is cheaper compared to nairobi hospital which is also a good hospital		4	23	4	43	32	22	2	2	Single	2	11	8
569	2133604	B.O	14	1	1	7	2021-04-07	2	Thika Road - Allsops	1	3	00:00:00	2021-04-03	2	1	#NULL!	1	90	1	2							was brought in by an ambulance. ambulance decided to bring the patient to knh	4	26	5	63	58	22	2	2	Single	2	4	3
805	2141180	B.O	11	1	7	6	2021-05-25	2	Outering Road	9	6	04:59:59.971000	2021-05-25	2	1	#NULL!	1	90	1	6	was involved in a road traffic accidentv(hit and run )along kangundo road . was walking by the road side and struck by a vehicle				the patient chose to come to knh for its quality services			4	26	5	16	208	31	3	2	Married	2	7	7
166	2143824	B.O	14	1	5	4	2021-06-13	2	Outering Road	7	3	23:30:00.029000	2021-06-12	2	1	#NULL!	1	90	1	6	patient hit by a car from behind after instant breaks							4	26	5	16	171	24	2	2	Married	2	2	6
433	2139010	B.O	11	1	7	7	2021-05-19	2	Kariobangi	9	6	10:59:59.971000	2021-05-18	2	1	#NULL!	1	90	1	6	patient was hit by a vehicle while riding a motorbike and sustained injury to his legs		patient preferred knh since it has better facilities					4	26	5	15	21	25	3	2	Single	2	7	3
361	2137542	B.O	14	1	7	1	2021-05-07	2	AIRPORT AREA	9	1	10:00:00.029000	2021-05-07	2	1	#NULL!	1	90	1	6	Pt hit by a motorvehicle while boarding a matatu around airport area			mama lucy lacked the metals that were supposed to be put on the leg so they were forced to come to KNH	NMS ambulance decided to take the patient to Mama Lucy as per the rules of NMS			4	26	5	16	208	26	3	2	Married	2	4	7
197	2134210	B.O	14	1	1	1	2021-04-23	2	River - Road	1	5	17:30:00.029000	2021-04-22	2	1	#NULL!	1	90	1	6	patient was on a motorcycle when he was hit by a vhehicle and sustained thigh injuries	mama lucy only handles fractures below the knee, so patient was referred to knh						4	9	3	94	43	33	3	2	Married	2	7	7
415	2144252	B.O	14	1	5	6	2021-06-22	2	Pangani	7	6	16:59:59.971000	2021-06-22	2	1	#NULL!	1	90	1	6	patient involved in a RTA after he was hit by a vehicle while pulling a cart and sustained injury to the right lower limb				was brought in by an ambulance			4	26	5	92	152	39	3	2	Separated & Divorced	2	2	7
224	2133672	B.O	11	1	1	1	2021-04-09	2	Kariobangi	1	1	07:59:59.971000	2021-04-09	2	1	#NULL!	1	90	1	6	patient was hit by a matatu at kariobangi roundabout				patient chose to be brought to knh			4	26	5	41	87	35	3	2	Married	2	1	6
816	2137413	B.O	14	1	7	6	2021-05-04	2	Kasarani	1	6	19:59:59.971000	2021-04-27	2	1	#NULL!	1	90	1	6	patient was involved in RTA and was hit by a motorcycle while walking along the road sustaining injuries				pt preferred knh because he believed of good quality healthcare services than other hospitals	due to financial constraints he could not seek treatment in private hospitals		4	9	3	94	43	50	3	2	Separated & Divorced	2	2	6
791	2143669	B.O	7	1	5	7	2021-06-09	2	Huruma	7	3	16:59:59.971000	2021-06-19	2	1	#NULL!	1	90	1	6	pt sustained laceration on 19/6/21 when he was hit by a vehicle while on a motorbike							4	26	5	92	48	23	2	2	Single	2	7	6
213	2140869	B.O	11	1	5	1	2021-06-04	1		#NULL!	#NULL!	#NULL!	#NULL!	2	1	#NULL!	1	90	2	4					patient claimed nurses at mama lucy are rude unlike kenyatta where they are friendly			4	26	5	17	243	28	3	1	Married	2	1	7
217	2147093	B.O	2	1	5	2	2021-06-28	1		#NULL!	#NULL!	#NULL!	#NULL!	2	1	#NULL!	1	90	3	4					patient personally chose knh for they are good in surgery cases			4	26	5	91	253	30	3	2	Married	2	4	8
692	2059291	B.O	15	1	6	4	2021-03-14	1		#NULL!	#NULL!	#NULL!	#NULL!	2	2	2	1	90	1	2					patient preferred to come to knh since it has better facilities			4	26	5	15	21	50	3	2	Married	2	2	7
164	2122451	B.O	19	1	4	1	2021-02-05	1		#NULL!	#NULL!	#NULL!	#NULL!	2	1	#NULL!	1	90	3	4				knh had most services as compared to mama lucy				4	26	5	96	229	50	3	1	Single	2	1	6
749	2134557	B.O	14	1	7	6	2021-05-18	1		#NULL!	#NULL!	#NULL!	#NULL!	2	1	#NULL!	1	90	2	4		pt said he was referred to seek medication @ knh from embakasi hospital . to seek more treatment due to the sensitivity of the wound/ further management			Patient also added that Mama Lucy Kibaki Hospital is also known for ignorance thus didnt prefer to seek medication in the facility			4	26	5	64	144	52	3	2	Married	2	1	6
424	2135276	B.O	14	1	1	7	2021-04-28	2	Juja Road	1	7	17:39:59.990000	2021-04-28	2	1	#NULL!	1	90	1	6	hit by a minuibus while on his bicycle						patient brought in by ambulance services. pt does not know	4	26	5	41	88	25	3	2	Single	2	4	8
600	2141714	B.O	10	1	5	2	2021-06-07	1		#NULL!	#NULL!	#NULL!	#NULL!	2	1	#NULL!	1	90	1	4					she was in so much pain so she could not think of any other hospital aside from knh			4	9	3	94	74	30	3	1	Single	2	2	6
657	2133778	B.O	9	1	1	2	2021-04-12	2	NORTH AIRPORT ROAD	1	4	19:45:00.029000	2021-04-11	2	1	#NULL!	1	90	1	6	pt involved in RTA while crossing the road. she was hit by a moving car						kenyatta was the nearest hospital at the area of the injury	4	26	5	16	208	35	3	1	Single	2	1	6
349	2120450	B.O	15	1	4	7	2021-02-17	2	Town - CBD	4	7	07:59:59.971000	2021-02-17	2	1	#NULL!	1	90	1	6	he was hit with a vehicle from behind while riding his motorcycle	the ambulance took him to KNH since it was near and he was in critical condition						4	26	5	41	87	29	3	2	Married	2	7	6
608	2124706	B.O	11	1	4	3	2021-02-20	2	Town - CBD	4	3	10:00:00.029000	2021-02-20	2	1	#NULL!	1	90	1	6	patient was hit by a minibus along moi avenue and sustained injury to the left hip region				the patient was brought to knh by an ambulance so he had no alternative since after the accident he was unconscious			4	26	5	36	236	29	3	2	Single	2	12	6
435	2141118	B.O	14	1	7	2	2021-05-24	2	Mombasa Road	9	4	13:00:00.029000	2021-05-23	2	1	#NULL!	1	90	1	6	patient was involved in RTA where by he sustained injuries on his left lower limb and right humerus						patient was in an ambulance and the only available hospital near was kenyatta	4	18	9	72	161	40	3	2	Married	2	2	6
664	2119943	B.O	14	1	4	2	2021-02-08	2	Ngong Road	4	4	10:00:00.029000	2021-02-07	2	1	#NULL!	1	90	1	6	patient was hit by a vehicle from the rear while driving his scooter bike						the ambulance brought him to knh. he had no say	4	26	5	102	130	21	2	2	Single	2	2	7
821	2141467	B.O	15	1	5	6	2021-06-01	2	Langata	7	6	06:09:59.962000	2021-06-01	2	1	#NULL!	1	90	1	6	pt run over by a motorcycle while excercising in the morning						patient was in an ambulance and was immediately rushed to knh since it was near	4	26	5	56	103	17	2	2	Single	2	2	6
138	2135275	B.O	14	1	1	7	2021-04-28	2	UpperHill	1	6	22:59:59.971000	2021-04-27	2	1	#NULL!	1	90	1	6	patient was hit by a double cabin from the front around upperhill area						patient was brought to knh since it was near	4	26	5	11	226	27	3	2	Married	2	2	6
432	2141310	B.O	14	1	7	1	2021-05-28	2	Town - CBD	9	1	16:00:00.029000	2021-05-28	2	1	#NULL!	1	90	1	6	patient was hit by a matatu and sustained injuries around the pelvic region			there is no other hospital available in CBD apart from knh				4	9	3	94	43	29	3	2	Single	2	2	6
421	2119707	B.O	14	1	4	7	2021-02-03	2	Town - CBD	4	7	07:30:00	2021-02-03	2	1	#NULL!	1	90	1	6	pt was run over by a matatu while crossing the road on her way to KNH for an appointment						there are no nearby hospital and since the patient was already on their way to KNH they just preferred to stay	4	18	9	39	59	41	3	1	Single	2	1	7
672	2137450	B.O	14	1	7	7	2021-05-05	2	Muthurwa	9	6	18:00:00	2021-05-04	2	1	#NULL!	1	90	1	5							it was the nearest public hospital	4	26	5	36	181	23	2	2	Married	2	2	6
472	2143840	B.O	14	1	5	4	2021-06-13	2	bypass southern	7	4	00:00:00	2021-06-13	2	1	#NULL!	1	90	1	6	patient was riding a motorcycle when he was hit head-on by a car			taken by an ambulance and died later. believed kenyatta was the best to treat him since he was sincerely injured				4	26	5	56	103	30	3	2	Married	2	7	7
428	2125325	B.O	14	1	6	1	2021-03-05	2	Mombasa Road - City Kabanus	8	5	21:00:00	2021-03-04	2	1	#NULL!	1	90	1	6	pt was in a RTA involving his motorcycle sustaining injuries to his right lower limb						it is the nearest public hospital from area of accident	4	7	2	32	119	26	3	2	Married	2	7	6
471	2134078	B.O	14	1	1	2	2021-04-19	2	Mbagathi Way	1	2	09:29:59.971000	2021-04-19	2	1	#NULL!	1	90	1	6	patient reports to have been involved in RTA where matatu he was boarding lost control and hit nearby tree			it was closest to him (knh hosptal). he loves the hospital (knh hospital)				4	26	5	11	250	51	3	2	Married	2	2	7
693	2129079	B.O	15	1	6	5	2021-03-18	2	Imara Daima	8	5	06:45:00	2021-03-18	2	1	#NULL!	1	90	1	6	history of been involved in RTA by a speeding motorbike fall and then run over (legs) by a car						patient states that there is no nearby hospital apart from knh at the area of accident	4	26	5	16	172	26	3	1	Single	2	1	6
219	1934362	B.O	15	1	4	2	2021-02-22	2		4	2	04:59:59.971000	2021-02-22	2	1	#NULL!	1	90	1	6	motorist had an alteration with the passenger he was carrying and they fell down.						patient was brought to knh by the motorist who was carrying him since it was near.	4	18	9	72	161	40	3	2	Married	2	7	7
277	2137295	B.O	14	1	7	3	2021-05-01	2	Town - CBD	9	3	12:00:00	2021-05-01	2	1	#NULL!	1	90	1	6	patient fell off a matatu while hanging at the door and was run over by the matatu (52 seater) on the lower limbs bilaterally and sustained injuries (intoxicated)				he was unconscious. He was taken to KNH by an ambulance on wmathareaking up he found himselft at KNH.			4	26	5	96	232	23	2	2	Separated & Divorced	2	2	6
658	2137640	B.O	15	1	7	4	2021-05-09	2	Uthiru	9	4	16:59:59.971000	2021-05-09	2	1	#NULL!	1	90	1	6	patient was involved in an RTA while crossing the road where he was hit by a motorbike						police officers preferred to bring the patient to knh because it was the nearest hospital (report from pt relative)	4	9	3	47	179	37	3	2	Married	2	2	6
733	2141713	B.O	11	1	5	2	2021-06-07	2	Town - CBD	7	4	18:00:00	2021-06-06	2	1	#NULL!	1	90	1	6	patient was involved in RTA where he sustained fractured tibia						it was the nearest public hospital from area of accident	4	26	5	92	48	34	3	2	Single	2	2	7
129	2119693	B.O	14	1	4	7	2021-02-03	2	Barma market	4	6	10:00:00.029000	2021-02-02	2	1	#NULL!	1	90	1	5							Patient came to knh because it was near	4	26	5	36	227	30	3	2	Single	2	1	7
817	2125472	B.O	12	1	6	2	2021-03-08	1		#NULL!	#NULL!	#NULL!	#NULL!	2	2	1	1	90	1	4		the mother says kenyatta national hospital hasmore human resources						4	26	5	102	80	11	1	1	Minor	2	11	6
669	2129100	B.O	15	1	6	1	2021-03-19	2	Mombasa Road	8	5	21:45:00	2021-03-18	2	1	#NULL!	1	90	1	6	was hit by a vehicle while crossing the road in mombasa road						he was rushed by an ambulance to knh as it was the nearest from the scene	4	18	9	72	161	25	3	2	Single	2	12	8
391	2141030	B.O	11	1	7	1	2021-05-21	2	Town - CBD	9	1	15:00:00	2021-05-21	2	1	#NULL!	1	90	1	6	pt hit by a lorry when walking to the stage from school	it was the ambulance decision where the patient think its because knh was the nearest and good hospital						4	9	3	98	241	22	2	1	Single	2	11	8
272	2144278	B.O	11	1	5	7	2021-06-23	2	Town - CBD	7	7	10:59:59.971000	2021-06-23	2	1	#NULL!	1	90	1	6	the patient was well until today at around 11am while he was crossing the road was hit by a fast moving bus along Tom mboya street . he was assisted by NMS				as per the ambulance lady, the streetman was picked along tom mboya so the easiest and safest place to take the casualty was at KNH . there was no relative or friend around			4	26	5	96	15	25	3	2	Single	2	12	3
671	2119965	B.O	14	1	4	2	2021-02-08	2	Lavington	4	4	15:00:00	2021-02-07	2	1	#NULL!	1	90	1	6	head on collision with a motor car was riding a motorbike						it is the nearest public hospital they could find	4	26	5	10	94	19	2	2	Single	2	11	7
492	2137921	B.O	15	1	7	2	2021-05-17	2	Muthurwa	9	4	07:59:59.971000	2021-05-16	2	1	#NULL!	1	90	1	6	patient sustained femur fracture he was hit by a moving car around muthurwa area						there are no available hospitals in CBD thus was brought to knh	4	26	5	36	181	30	3	2	Single	2	2	6
201	2133700	B.O	11	1	1	3	2021-04-10	2	Kaberia Road	1	1	09:00:00	2021-04-09	2	1	#NULL!	1	90	1	2					He knew kenyatta Hospital as the best hospital.	Its cheaper. It is affordable and has good doctors	Is nearest facility	4	26	5	10	63	34	3	2	Single	2	2	6
119	2070866	B.O	14	1	1	4	2021-04-11	2	Town - CBD	1	5	12:00:00	2021-04-08	2	2	2	1	90	1	6	hit by a motorvehicle after being pushed by someone						Rushed in by an ambulance	4	26	5	96	15	19	2	2	Single	#NULL!	12	#NULL!
427	2123699	B.O	12	1	6	2	2021-03-01	2	Ngong	4	3	19:59:59.971000	2021-02-27	2	1	#NULL!	1	90	2	2					it is the nearest public hospital to the pt			4	7	2	32	195	6	1	2	Minor	2	9	5
106	2133705	B.O	11	1	1	4	2021-04-04	2	Kariokor	1	3	19:00:00.029000	2021-04-03	2	1	#NULL!	1	90	1	6	Involved in an RTA while on a motorbike, brought to knh by police vehicle						the patient was brought in to knh by police.	4	26	5	96	89	23	2	2	Single	2	1	6
276	2015584	B.O	3	1	5	7	2021-06-30	1		#NULL!	#NULL!	#NULL!	#NULL!	2	1	#NULL!	1	90	3	4		the patient was taken to KNH because it was the nearest hospital and he believed that he would get better treatment					patient waited for so long and was later taken to kiambu hospital	4	9	3	24	42	44	3	2	Married	2	4	7
127	2125505	B.O	14	1	6	2	2021-03-08	2	Kiambu Road	8	4	22:00:00.029000	2021-03-07	2	1	#NULL!	1	90	1	6	patient was in a matatu that collided head on with a lorry along kiambu road.						it was late at night and the patient was brought straight to knh	4	26	5	92	152	26	3	2	Married	2	2	6
322	2143635	B.O	11	1	7	3	2021-05-08	2	Kiambu	7	6	19:00:00.029000	2021-06-08	2	1	#NULL!	1	90	1	6	patient was hit by a speeding motorcycle while crossing the road				the pt was unconscious so she just found herself at KNH. She was brought by an ambulance			4	26	5	92	152	22	2	1	Married	2	2	3
707	1594340	B.O	15	1	6	7	2021-03-24	2	Kotini- Kiambu	8	7	10:00:00.029000	2021-03-24	2	1	#NULL!	1	90	1	2					the patient preferred to seek treatment in knh			4	18	9	72	161	56	3	1	Widow	4	12	8
730	2057432	B.O	14	1	6	4	2021-03-21	1		#NULL!	#NULL!	#NULL!	#NULL!	2	1	#NULL!	1	90	2	4							Had been coming to clinic in knh so when doctor said she wasnt fairing well, she got admitted	4	9	3	94	109	35	3	1	Married	2	12	6
811	2125033	B.O	11	1	4	3	2021-02-27	2	Kangundo road	4	1	07:59:59.971000	2021-02-26	2	1	#NULL!	1	90	1	6	pt was a passenger on a motorcycle hit by an oncoming vehicle along kangundo road	pt was taken to kangundo hospital but there was not enough human resources to attend to the patient						4	26	5	15	21	39	3	2	Married	2	2	7
118	2124857	B.O	15	1	4	6	2021-02-23	2	Juja Road	4	6	04:59:59.971000	2021-02-23	2	1	#NULL!	1	90	1	6	he was hit my a motorcycle as he operated his hand cart				the patient was in a critical condition thus forced to be taken to knh for proper monitoring			4	26	5	92	152	61	3	2	Married	2	1	6
92	2119699	B.O	12	1	4	7	2021-02-03	2	Juja	4	2	13:59:59.971000	2021-02-01	2	1	#NULL!	1	90	1	2					patient called for a better hospital, and together with friends and family, they chose KNH			4	9	3	28	177	9	1	1	Minor	2	11	6
190	2119737	B.O	14	1	4	5	2021-02-04	2	Huruma	4	7	12:00:00	2021-02-03	2	1	#NULL!	1	90	1	2							Patient was brought by an ambulance to knh.	4	26	5	92	48	30	3	1	Married	4	12	7
473	2143625	B.O	11	1	5	6	2021-06-08	2	Huruma	12	2	22:00:00.029000	2021-09-06	2	1	#NULL!	1	90	1	2				went to huruma nursing home and was trasnfered to knh because it lacked facilities and doctors to treat his leg.	lacked machines of x-rays			4	26	5	92	48	67	4	2	Married	2	10	7
485	2131984	B.O	7	1	6	4	2021-03-28	2	At home, mukuru kwa reuben	8	3	15:29:59.971000	2021-03-27	2	1	#NULL!	1	90	1	5					he went to Huduma clinic after the cut but he was referred to kenyatta national hospital because of good doctors, good services and availability of equipments			4	26	5	16	173	30	3	2	Married	2	1	8
795	2141594	B.O	14	1	5	1	2021-06-04	2	KWARE/Outering Road	#NULL!	#NULL!	00:00:00	#NULL!	2	1	#NULL!	1	90	1	6	patient was hit by a motorbike at kware							4	26	5	16	208	57	3	2	Married	#NULL!	12	#NULL!
75	2139910	B.O	11	1	7	2	2021-05-17	2	Mathare	9	4	10:00:00.029000	2021-05-16	2	1	#NULL!	1	90	1	3							officer given directives by the OCS to bring patient directly to knh.	4	26	5	92	152	19	2	2	Single	2	2	6
865	2133794	B.O	11	1	7	7	2021-05-12	2	Ngara	1	2	12:00:00	2021-04-12	2	1	#NULL!	1	90	1	2								4	26	5	96	194	30	3	2	Single	2	4	6
800	2133789	B.O	11	1	1	2	2021-04-12	2		1	2	00:00:00	2021-04-12	2	1	#NULL!	1	90	1	1								4	26	5	102	207	50	3	2	Married	2	2	#NULL!
510	2133547	B.O	15	1	1	2	2021-04-05	2		1	5	00:00:00	2021-04-01	2	1	#NULL!	1	90	1	2								4	26	5	11	250	47	3	2	Married	2	4	6
882	2131793	B.O	11	1	6	6	2021-03-23	2		8	4	12:00:00	2021-03-21	2	1	#NULL!	1	90	1	1								4	26	5	36	227	61	3	2	Married	2	#NULL!	6
871	2129070	B.O	15	1	6	5	2021-03-18	2	Town - CBD	8	5	12:00:00	2021-03-18	2	1	#NULL!	1	90	1	6	pt was hit by a car atcity market and got a cut on his left ankle							4	26	5	56	103	78	4	2	Married	2	1	3
528	2120008	B.O	14	1	6	2	2021-03-08	2	Juja Road	4	2	00:00:00	2021-02-08	2	1	#NULL!	1	90	1	6	pt was involved in RTA in february while riding his motorcycle. he collided with a car at juja road							4	26	5	15	21	24	2	2	Married	2	7	7
565	2119864	B.O	11	1	4	3	2021-02-06	2		4	1	00:00:00	2021-02-05	2	1	#NULL!	1	90	1	6	involved on RTA while riding his motorbike when he was hit by a motorvehicle							4	26	5	36	25	41	3	2	Married	2	7	6
785	2143799	B.O	14	1	5	3	2021-06-12	2	Dennis Pritt Road	7	1	00:00:00	2021-06-11	2	1	#NULL!	1	90	1	6	patient was squeezed against a pavement. he was overtaking a vehicle on his bike							4	26	5	11	20	37	3	2	Married	2	7	6
555	2135251	B.O	14	1	1	7	2021-04-28	2	UpperHill	1	6	00:00:00	2021-04-27	2	1	#NULL!	1	90	1	6	patient involved in an RTA involving a motorbike and a vehicle; brought by police and suatined a fracture on the right limb as a pillion passenger							4	26	5	10	94	25	3	2	Married	#NULL!	2	6
514	2133953	B.O	11	1	1	1	2021-04-16	2	Muthurwa	1	6	21:29:59.971000	2021-04-13	2	1	#NULL!	1	90	1	2								4	26	5	36	181	26	3	2	Single	2	2	7
577	2122244	B.O	2	1	4	2	2021-02-01	2	Kajiado	5	6	00:00:00	2021-01-26	2	1	#NULL!	1	90	3	6	had an RTA- motorbike hit him							4	7	2	32	214	51	3	2	Married	2	4	8
248	2119722	B.O	14	1	4	5	2021-02-04	2	ROYSAMBU	4	7	21:00:00	2021-02-03	2	1	#NULL!	1	90	1	6	patient was hit by a vehicle along the road side and sustained multiple injuries				patient's wife brought the patient direct to knh in an ambulance			4	26	5	41	90	34	3	2	Married	2	1	7
879	2141047	B.O	14	1	7	3	2021-05-22	2	along naivasha road	9	1	21:00:00	2021-05-21	2	1	#NULL!	1	90	1	6	patient was hit by a motorbike while he was intoxicated and sustained injuries to his left leg							4	26	5	11	213	48	3	2	Separated & Divorced	2	2	6
554	2128625	B.O	11	1	6	4	2021-03-14	2		8	3	22:59:59.971000	2021-03-13	2	1	#NULL!	1	90	1	6	pt was on a motorbike which collided with a fast speeding vehicle head on							4	26	5	56	103	24	2	2	Single	2	4	6
576	2137481	B.O	15	1	7	5	2021-05-06	2		7	7	00:00:00	2021-05-05	2	1	#NULL!	1	90	1	6	pt hit by a motorcycle while he was crossing the road sustaining injuries to the head and right lower limb							4	26	5	14	24	27	3	2	Married	2	4	#NULL!
535	2120151	B.O	14	1	4	1	2021-02-12	2		4	5	00:00:00	2021-02-11	2	1	#NULL!	1	90	1	6	pt was a pedestrian hit by a run away motorvehicle							4	26	5	96	194	37	3	2	Married	2	2	6
858	2120489	B.O	15	1	4	5	2021-02-18	2	Enterprise Road	4	7	21:00:00	2021-02-17	2	1	#NULL!	1	90	1	6	pt was riding a motorcycle when an oncoming lorry hit him from the front							4	26	5	16	30	24	2	2	Married	2	4	7
516	2133447	B.O	15	1	1	3	2021-04-03	2	Mombasa Road	#NULL!	#NULL!	00:00:00	#NULL!	2	1	#NULL!	1	90	1	6	patient reports having lost control while leading riding a motorcycle . he hit road pavement . he fell off the bike							4	26	5	14	24	20	2	2	Married	2	4	6
801	2124377	B.O	15	1	4	1	2021-02-19	2	Ngong Road	4	1	12:00:00	2021-02-19	2	1	#NULL!	1	90	2	6	hit by a vehicle from behind along ngong road while carrying a sanduku of metal. fell on his thigh							4	26	5	56	230	28	3	2	Single	2	7	7
784	2132013	B.O	15	1	6	2	2021-03-29	2		8	4	22:00:00.029000	2021-03-28	2	1	#NULL!	1	90	1	6	hit by a motorvehicle as a pedestrian when walking along the pavement							4	26	5	102	80	22	2	2	Single	2	2	6
564	2133920	B.O	11	1	1	5	2021-04-15	2	Waiyaki Way	1	5	00:00:00	2021-04-15	2	1	#NULL!	1	90	1	6	patient was intoxicated when involved in a RTA along waiyaki way							4	9	3	102	80	51	3	2	Married	2	2	7
859	2134028	B.O	15	1	1	4	2021-04-18	2		1	5	12:00:00	2021-04-15	2	1	#NULL!	1	90	1	2								4	26	5	10	94	50	3	1	Separated & Divorced	2	12	3
560	2133589	B.O	12	1	1	7	2021-04-07	2		1	2	16:59:59.971000	2021-04-05	2	1	#NULL!	1	90	1	2								4	9	3	24	42	4	1	2	Minor	2	11	5
782	2125404	B.O	15	1	6	4	2021-03-07	#NULL!		#NULL!	#NULL!	#NULL!	#NULL!	2	1	#NULL!	1	90	1	2								4	26	5	64	57	35	3	2	Married	#NULL!	7	#NULL!
854	2143914	B.O	11	1	5	2	2021-06-14	2		7	2	12:00:00	2021-06-14	2	1	#NULL!	1	90	1	6	she was in a matatu that was speeding and veered off the road and crushed into a wall. patient was not having a seat belt on and she crashed onto the seat in front of her							4	#NULL!	14	#NULL!	#NULL!	20	2	1	Single	#NULL!	11	#NULL!
786	2137280	B.O	14	1	7	3	2021-05-01	2		1	1	00:00:00	2021-04-30	2	1	#NULL!	1	90	1	2								4	23	4	38	79	31	3	2	Single	2	#NULL!	#NULL!
872	2120243	B.O	12	1	4	1	2021-02-12	2	Town - CBD	4	1	13:59:59.971000	2021-02-12	2	1	#NULL!	1	90	1	6	hit by the view mirror of a personal car within country bus station in nairobi town							4	26	5	13	95	4	1	1	Minor	2	11	5
69	2135139	B.O	15	1	1	2	2021-04-26	2	Mombasa Road	1	2	12:00:00	2021-04-26	2	1	#NULL!	1	90	1	6	Patient was a motorcycle rider when involved in an RTA while avoiding hitting a lady who was crossing the road.						he was unconscious. found himself at knh and was brought by an ambulance	4	26	5	14	238	37	3	2	Married	2	7	7
578	2139054	B.O	14	1	7	5	2021-05-20	2		7	7	00:00:00	2021-05-19	2	1	#NULL!	1	90	1	2								4	26	5	36	181	29	3	2	Single	2	#NULL!	3
353	2137972	B.O	15	1	7	6	2021-05-18	1		#NULL!	#NULL!	#NULL!	#NULL!	2	1	#NULL!	1	90	1	1				they went to a nearby dispensary and the wound was washed and put bandage. they saw the condition was not improving and decided to go to KNH for further treatment. Believed that KNH must have solution to relieving his pain and treat his wound				4	26	5	92	71	32	3	2	Single	2	12	6
853	2144465	B.O	11	1	5	4	2021-06-27	1		#NULL!	#NULL!	#NULL!	#NULL!	2	1	#NULL!	1	90	1	4								4	#NULL!	14	#NULL!	#NULL!	33	3	2	Single	2	2	6
836	2024948	B.O	20	1	1	7	2021-04-21	1		#NULL!	#NULL!	#NULL!	#NULL!	2	1	#NULL!	1	90	3	4			his operation could only be performed in knh					4	26	5	91	253	45	3	1	Single	2	4	8
790	2133863	B.O	14	1	1	7	2021-04-14	1		#NULL!	#NULL!	#NULL!	#NULL!	2	1	#NULL!	1	90	1	4								4	26	5	96	15	48	3	2	Single	2	12	3
787	2096361	B.O	14	1	7	6	2021-05-25	1		#NULL!	#NULL!	#NULL!	#NULL!	2	1	#NULL!	1	90	1	4								4	9	3	43	#NULL!	63	3	1	Widow	2	5	3
284	2143616	B.O	11	1	5	6	2021-06-08	2	Mwingi	7	4	13:00:00.029000	2021-06-06	2	1	#NULL!	2	89	1	6	was on a motorbike fell from a speeding, landing on her head			the patient need head and cervical vaterbrae scanning which could not be done in kitui hospital and they were specifically referred to KNH				4	14	9	80	185	20	2	1	Single	2	12	6
83	2133581	B.O	11	1	1	6	2021-04-06	2	Rongai	1	6	15:00:00	2021-04-06	2	1	#NULL!	2	76	1	6	Patient was hit by a motorist while he was riding a boda boda and sustained injuries to the right leg						Referred to KNH by Sinai Hospital for admission due to lack of x-ray facilities.	4	7	2	32	214	28	3	2	Married	2	7	6
278	2143819	B.O	14	1	5	4	2021-06-13	2	Ruai	7	3	07:59:59.971000	2021-06-12	2	1	#NULL!	1	67	1	6	Patient was alighting a bus that took off and he felll down and the bus ran over him				It was emergency...He was given An ambulance immediately He arrived at Mama kucy after some investigations which the pts did not understood			4	26	5	39	60	18	2	2	Single	2	2	7
175	2133831	B.O	11	1	1	6	2021-04-13	2	Kitui	1	4	19:59:59.971000	2021-04-11	2	1	#NULL!	2	54	1	2					patient wanted to see an orthopaedic surgeon			4	14	9	65	157	59	3	2	Married	2	5	6
19	2131880	EOO	11	1	6	5	2021-03-25	2	Machakos	8	7	12:00:00	2021-03-24	2	1	#NULL!	2	54	1	2		TAKEN TO KITUI AN X-RAY WAS DONE AND THE DOCTORS WERE UNABLE TO HANDLE THE FRACTURE AND REFERRED TO KNH .						4	18	9	103	91	56	3	2	Married	2	5	7
818	2133573	B.O	11	1	1	6	2021-04-06	2	Thika Road - Pangani Area	8	2	19:30:00	2021-03-29	2	1	#NULL!	1	48	1	6	patient was hit by a motorcycle along thika road and had inability to bear weight on right lower limb					the hospitals services were too expensive compared toknh		4	26	5	91	253	39	3	2	Married	2	1	8
155	2137682	B.O	14	1	7	6	2021-05-11	2	Ruiru	9	2	12:00:00	2021-05-10	2	1	#NULL!	2	48	1	6	patient was hit by a vehicle while walking along the road.						patient referred to knh for vascular surgeon review	4	9	3	94	219	35	3	2	Married	4	5	7
827	2124652	B.O	14	1	4	1	2021-02-19	2		4	7	00:00:00	2021-02-17	2	1	#NULL!	1	35	1	2								4	7	2	32	214	22	2	2	Married	2	2	6
710	2131867	B.O	11	1	6	5	2021-03-25	2	Rongai	8	2	13:59:59.971000	2021-03-22	2	1	#NULL!	1	19	1	2		further management		knh had the equipment that could help in his condition				4	26	5	36	211	39	3	1	Single	2	2	8
32	2144414	EOO	15	1	5	3	2021-06-19	2	SHELL KAGUNDO ROAD	7	1	08:24:00	2021-06-18	2	1	#NULL!	2	15	1	5							HE WENT TO MAMA LUCY BUT THE QUE WAS TOO LONG , HE WAS EXPERIENCING ALOT OF PAIN SO HE WENT TO BROTHER ANDRE MEDICAL CENTER ,THEY WERE UNABLE TO MANAGE HIS SITUATION HENCE SENT HIM TO MODERN KOMAROCK, THEIR BILLS WERE TOO HIGH THE PATIENT COULD AFFORD HENCE OPTED FOR KNH TO SEE ORTHOPAEDIC SPECIALIST	4	26	5	17	165	23	2	2	Single	2	4	8
39	2137736	EOO	15	1	7	7	2021-05-12	2	Ngong Town	9	6	21:00:00	2021-05-11	2	1	#NULL!	1	#NULL!	1	2						Patient preferred KNH due to financial constraints in private hospital		4	7	2	32	195	30	3	1	Married	2	2	7
55	2140505	EOO	3	1	7	5	2021-05-20	1		#NULL!	#NULL!	#NULL!	#NULL!	2	1	#NULL!	1	#NULL!	3	4					Due to quality service provided at KNH			4	26	5	92	218	35	3	2	Married	2	9	8
53	2142651	EOO	20	1	5	6	2021-06-08	1		#NULL!	#NULL!	#NULL!	#NULL!	2	1	#NULL!	1	#NULL!	3	#NULL!		Patient had arthritis and needed total knee replacement which could not be done at Mpeketoni and henced advised to go to3KNH being the best hospital						4	16	8	55	166	51	3	1	Married	2	2	6
35	2106762	EOO	14	1	1	5	2021-04-15	1		#NULL!	#NULL!	#NULL!	#NULL!	2	1	#NULL!	1	#NULL!	2	4				LACK OF PROPER EQUIPMENTS TO TREAT THE CONDITION				4	26	5	102	164	51	3	2	Single	2	#NULL!	7
5	2122964	EOO	15	1	6	7	2021-03-31	2	Industrial Area	5	4	10:00:00.029000	2021-01-31	2	1	#NULL!	1	#NULL!	1	5					AT MATER HOSPITAL THEY WANTED TO CUT THE FINGER BUT THE FAMILY WERE NOT IN FOR THAT HENCE THEY WERE REFFERED TO KNH WHERE THE FINGERS WERE UNITED THROUR OPERATION			4	26	5	96	240	28	3	2	Married	2	4	6
8	2125381	EOO	12	1	6	3	2021-03-06	2	Chokaa	8	2	12:00:00	2021-03-01	2	1	#NULL!	1	#NULL!	1	2					he was taken to mama lucy x-ray done and the problem was not identified hence prefewrence by the parents to take the child to knh for further treatment			4	26	5	41	16	8	1	2	Minor	2	11	6
30	2106726	EOO	15	1	4	7	2021-02-10	2	Thika Road - Allsops	10	2	09:00:00	2020-11-23	2	2	2	1	#NULL!	2	6	PATIENT WAS DRUNK WHEN INVOLVED IN RTA WHILE CROSSING THE ROAD						THE PATIENT WAS UNCONCIOUS, BROUGHT IN BY AMBULANCE,WIFE CALLED AFTER 3 DAYS TO COME AND CONFIRM	4	26	5	92	5	25	3	2	Single	2	2	7
56	2137731	EOO	15	1	7	7	2021-05-12	2	Embakasi	9	6	13:00:00.029000	2021-05-11	2	1	#NULL!	1	#NULL!	1	6	Rider of motorbike hit by speeding probox				Preference due to quality services offered			4	26	5	16	173	42	3	2	Married	2	7	7
51	2142527	EOO	2	1	5	7	2021-06-02	2	Machakos	9	1	10:00:00.029000	2021-05-28	2	1	#NULL!	1	#NULL!	3	2							Patient has a relative working at KNH and he was already travelling to Nairobi so he found it easier and better to get medical attention at KNH 4	4	18	9	62	137	29	3	1	Single	2	1	8
1	2125217	EOO	14	1	6	7	2021-03-03	2	EASATERN BYPASS	8	7	16:59:59.971000	2021-03-03	2	1	#NULL!	1	#NULL!	1	6	WAS INVOLVED IN HIT AND RUN RTA BETWEEN A MOTORBIKE AND A CAR ALONG EASTERN BYPASS A ADAY AGO.	WENT TO KOMAROCK MODERN HOSPITAL BUT AFTER A WEEK HE WAS ADVISED BY A FRIEND TO COME TO KNH BECAUSE OF GOOD DOCTORS WHO ARE GOOD AT HANDLING HIS KIND OF FRACTURE OF THE FINGER.					WAS ADVISED BY A FRIEND TO GO TO KNH WHERE THERE ARE GOOD DOCTORS TO HANDLE HIS CONDITION.	4	26	5	14	248	27	3	2	Married	2	7	8
22	2124771	EOO	11	1	4	4	2021-02-21	2	Nyayo Stadium	4	3	19:00:00.029000	2021-02-20	2	1	#NULL!	1	#NULL!	1	6	HE DOES NOT REMEMBER HOW HE GOT HIS INJURY BUT HE REMEMBERS LEAVING THE HOSPITAL IN THE EVENING WITH A FRIEND FOR SUPPER ON SATURDAY. HE SUSTAINED AN INJURY ON THE LEFT HAND , HE WAS HIT BY A VEHICLE WHILE CROSSING THE ROAD NEAR NYAYO SATDIUM.						WAS BROUGHT TO KNH IN AMBULANCE SINCE HE WAS UNCONSIOUS	4	9	3	94	43	24	2	2	Single	2	11	8
33	2076456	EOO	14	1	5	6	2021-06-29	2	Kiambu	7	5	10:59:59.971000	2021-06-24	2	1	#NULL!	1	#NULL!	2	2					COULDNT WAIT THE QUE AT KIAMBU HOSPITAL , PREFEREED KNH WHERE HO GOT AMPUTATED HENCE BELIEF OF BEING HANDLED BEST.			4	9	3	24	42	30	3	2	Single	2	1	7
10	2125477	EOO	13	1	6	2	2021-03-08	2	Nairobi - Kiambu Road	8	2	04:59:59.971000	2021-03-08	2	1	#NULL!	1	#NULL!	1	6	head on collision while on matatu with other passengers, lorry lost control						brought in by ambulance	4	26	5	15	21	32	3	2	Married	2	2	8
29	2131505	EOO	20	1	7	7	2021-05-19	2	Huruma	7	7	10:00:00.029000	2021-05-19	2	1	#NULL!	1	#NULL!	3	6	PATIENT WAS RUN OVER BY A MATATU						THE PATIENT WAS BROUGHT TO KNH BY BLUE HOUSE TEAM AFTER GIVING HER FIRST AID THOUGH SHE WAS BLEEDIMNG ALOT.	4	26	5	14	22	40	3	1	Single	2	4	7
28	2133936	EOO	11	1	1	1	2021-04-16	2	Mombasa Road	1	1	06:29:59.971000	2021-04-16	2	1	#NULL!	1	#NULL!	1	6	patient was walking from work at around 0630hrs when he was hit by an oncoming personal vehicle and later brought to KNH by the person who hit him for management						patient was brought by the person who knocked him down hence he had no option for choosing another hospital	4	26	5	16	136	24	2	2	Married	2	4	6
343	2151436	B.O	12	2	2	4	2021-08-08	2	Kawangware	2	4	13:59:59.971000	2021-08-08	1	1	#NULL!	#NULL!	143	1	6	pt was hit by a speeding car at kawangare while walking along the roadside.			wema maternity and nursing home was a small dispensary. it didn't have theatre so the patient was given first aid and rushed to knh				4	26	5	10	94	7	1	1	Minor	2	11	6
881	2156358	B.O	11	2	10	3	2021-09-25	2	Rongai	12	3	12:00:00	2021-09-25	1	1	#NULL!	2	142	1	6	he was hit by a motorbike along the road at rongai while crossing the road - intoxicated	for urgent right tibia/fibula x-ray ./CT scan head ./right foot x-ray						4	7	2	32	214	44	3	2	Separated & Divorced	2	1	#NULL!
888	2164596	B.O	12	2	9	1	2021-10-22	#NULL!		#NULL!	#NULL!	#NULL!	#NULL!	1	1	#NULL!	2	142	1	6	pts mother reports that a parked motorcycle fell on him while the baby was playing with it. sustained injury of right femur	for orthopaedic review						4	7	2	32	214	2	1	2	Minor	2	9	3
186	2152442	B.O	19	2	2	4	2021-08-01	2	Githurai	6	2	16:59:59.971000	2021-07-19	1	1	#NULL!	1	140	3	5					after patient's condition worsened, the parent decided to transfer the patient from gurunanac to knh hoping to get better medical attention			4	9	3	94	43	7	1	2	Minor	2	9	6
914	2153902	B.O	15	2	2	7	2021-08-25	2	Ruiru	2	3	12:00:00	2021-08-07	1	2	2	2	137	1	2		for plastic surgeon and further mangement						4	9	3	94	219	39	3	2	Married	2	2	8
368	2144527	B.O	14	2	2	4	2021-08-15	2	Gatundu North (kamwangi)	7	2	21:00:00	2020-06-15	1	1	#NULL!	1	137	2	2					went to Gatundu hospital after a year he started going for therapy but started to experience pain where he was taken to thika level 5 hospital and an MRI was done but referred to knh for further management of the fracture			4	9	3	22	77	27	3	2	Separated & Divorced	2	3	7
925	2156892	B.O	14	2	10	1	2021-09-10	2	Githurai	2	5	12:00:00	2021-08-26	1	2	2	2	137	1	2		for surgical decompression and stabilization						4	26	5	41	90	39	3	2	Married	2	2	7
620	2151442	B.O	11	2	2	4	2021-08-08	2	Gatanga	2	5	17:30:00.029000	2021-08-05	1	1	#NULL!	1	137	1	2		for further management	for further management		they got a connection through a doctor in thika level 5 who contacted a doctor in knh so they were told to go to knh			4	23	4	21	33	52	3	2	Married	2	5	7
753	2163373	B.O	2	2	9	2	2021-10-18	2	JKUAT university	11	2	13:59:59.971000	2021-10-11	1	1	#NULL!	1	137	3	2							the doctors there reduced but haikuingiana hence were referred	4	9	3	28	61	21	2	2	Single	2	11	8
233	2156244	B.O	11	2	10	7	2021-09-22	2	Gatanga	12	2	18:00:00	2021-09-06	1	2	2	1	137	1	2				went to thika level 5 hospital then they were transferred to knh since thika level 5 lacked a spine specialist	knh is a national hospital and believed the best doctors and nurses			4	23	4	21	33	21	2	2	Single	2	11	7
582	2160962	B.O	14	2	10	6	2021-09-28	2	Githanga	2	1	09:00:00	2021-08-27	1	1	#NULL!	1	137	1	6	he was wearing an oversized helmet as he headed towards a corner of the road the wind covered his eyes and he lost control and fell off the motorbike	for further management			the patient had an open fracture hence they did a first aid and was referred to thika hospital for treatment . From thika level 5 he was referred to knh because his condition was serious			4	23	4	21	39	17	2	2	Minor	2	11	7
901	2156804	B.O	14	2	10	5	2021-09-09	2	Pipeline	12	6	12:00:00	2021-09-07	1	1	#NULL!	1	137	1	2		further management						4	26	5	16	208	15	2	2	Minor	2	9	3
539	2151471	B.O	15	2	2	2	2021-08-09	2	Karatina	2	2	00:00:00	2021-08-02	1	2	2	2	137	1	6	patient was involved in an RTA when his motorbike lost control and susained injuries to the spine and femur	for spine surgeon/ orthopaedic review						4	32	7	75	#NULL!	23	2	2	Single	2	4	6
852	2151279	B.O	14	2	2	7	2021-08-04	2	THIKA- KIKUYU ROAD	2	6	12:00:00	2021-08-03	1	1	#NULL!	2	137	1	6	pt was driving a car that lost control and entered a ditch	for orthopaedic/ plastic/ vascular surgeon review for salvaging the forearm ./ EMT review for left ear injury						4	9	3	94	43	25	3	2	Married	2	3	7
61	2165364	B.O	15	2	9	3	2021-10-30	2	Embu	11	5	22:00:00.029000	2021-10-28	1	1	#NULL!	2	136	1	6	patient invloved in an RTA where he lost control of his vehicle and hit an oncoming vehicle on the side (intoxicated)				his family wanted him to come closer to where they are since the father is a doctor at KNH.			4	26	5	56	86	40	3	2	Single	2	5	8
739	2156222	B.O	11	2	10	6	2021-09-21	2	Syokimau	12	1	07:59:59.971000	2021-09-24	1	1	#NULL!	2	134	1	2		for surgical review						4	26	5	92	153	35	3	2	Married	2	2	8
751	2164631	B.O	15	2	9	3	2021-10-23	2	Makueni	11	6	13:00:00.029000	2021-10-19	1	1	#NULL!	2	133	1	2		lack of specialist to handle the case @the facility						4	19	9	49	29	72	4	2	Married	2	5	7
770	2172803	B.O	15	2	3	1	2021-12-17	1		#NULL!	#NULL!	#NULL!	#NULL!	1	1	#NULL!	1	131	1	4				went to maua methodist and was given painkiller. after one day, went to kelua because he didnt wake up	dr. roung referred him to st francis, ubut he transfered to knh instead of going to st francis because they believe knh is the best hospital in the country			4	21	7	25	155	43	3	2	Married	2	1	6
478	2164506	B.O	15	2	9	7	2021-10-20	2	Dagoretti	11	6	21:29:59.971000	2021-10-19	1	1	#NULL!	1	131	1	1					They started with st teresa which is near kikuyu but they were rejected, reasons not known to them so they went to kikuyu	on arrival to kikuyu they were forced to pay 10k cash in which they didn't have at that time so they moved on to knh		4	26	5	11	20	35	3	2	Separated & Divorced	2	2	8
609	2166692	B.O	15	2	8	5	2021-11-11	2	Thika Road	10	5	08:15:00	2021-11-11	1	1	#NULL!	2	129	1	6	pt a passenger in a matatu after it was hit by bus. the bus hit the matatu on the side the patient was sitted	pt was referred to knh for orthopaedic and general surgeon review		pt was referred to knh for xray	st scholastica is more like a small clinic so they cant manage any kind of fracture so she was referred to knh			4	9	3	28	61	19	2	2	Single	2	11	8
918	2160985	B.O	15	2	10	7	2021-09-29	2	Uthiru	12	1	09:00:00	2021-09-24	1	2	1	2	128	1	6	history of having been involved in an RTA while returning home from work					relatives request secondary to financial constraints to hospital of choice		4	9	3	47	249	33	3	1	Separated & Divorced	2	2	6
702	2163049	B.O	15	2	9	7	2021-10-13	2	Muthaiga	11	2	22:30:00	2021-10-11	1	1	#NULL!	2	128	1	6	HX OF RTA 11/10/21 at muthiga area. was a pedestrian crossing the road . hit by a matatu	for urgent CT scan and further management		were referred because the doctor said they need x-ray of the whole body for the patient.				4	9	3	47	112	27	3	2	Single	2	2	7
130	2161521	B.O	15	2	9	6	2021-10-05	2	Ruai	11	3	09:00:00	2021-10-02	1	1	#NULL!	1	128	1	6	patient was a motorist when he was hit by a lorry from the back					ROY FAMILY HOSPITAL was too costly for the patient.		4	32	7	70	85	34	3	2	Married	2	1	7
774	2171244	B.O	2	2	8	3	2021-11-27	2	Mombasa Road	10	7	01:00:00.029000	2021-11-24	1	2	1	2	128	3	6	pt was in a truck which had a headon collision with another truck	pt referred to knh for further management			pt referred tohospital of choice ./pt's relatives requested for transfer to knh		the pt had chest problems and ribs so the doctor said they manage only mifupa, hence referred the chest to be managed first	4	35	8	100	239	48	3	2	Married	2	1	6
273	2165398	B.O	11	2	9	4	2021-10-03	2	Ngong Road	11	3	16:59:59.971000	2021-10-30	1	1	#NULL!	1	128	1	6	patient was well until yesterday when he was involved in RTA along ngong road	further management			the patient was taken to uthiru hospital by an ambulance . after assessing the fracture, they realized that they cannot handle the patient properly thus giving them referral to knh			4	9	3	47	249	28	3	2	Married	1	7	8
633	2169375	B.O	12	2	8	6	2021-11-16	2	Kabete	10	2	15:00:00	2021-11-15	1	1	#NULL!	2	128	1	2					the patient requested for self referral	the patient could not afford to pay for the private facility they had visited		4	9	3	29	62	4	1	2	Minor	2	11	5
762	2151576	B.O	11	2	2	1	2021-08-13	2	Juja Road	2	4	10:30:00	2021-08-01	1	2	2	2	128	1	6	patients reports to have been hit by a motorbike on 1/8/21 along juja road while crossing the road	relatives requested referral to facility of choice for further management due to financial constraints				Financial constraints		4	26	5	92	152	20	2	2	Single	2	11	7
593	2161622	B.O	15	2	9	1	2021-10-08	2	Langata	11	5	11:39:59.990000	2021-10-07	1	1	#NULL!	1	127	1	6	patient was being hit by a motorcycle			he was brought by ann ambulance upon arrival. he was bleeding and was in pain	knh is affordable and has the best medical services			4	26	5	56	127	45	3	2	Separated & Divorced	2	4	7
820	2170934	B.O	12	2	3	3	2021-12-04	2	Kibra	3	3	12:00:00	2021-12-04	1	1	#NULL!	2	127	1	6	patient was hit by a motorcycle. hit and run and sustained injuries	patients fractures were too advanced and needed a special doctor						4	26	5	56	103	10	1	1	Minor	2	11	6
199	2151430	B.O	11	2	2	2	2021-08-09	2	Nakuru - Nairobi Highway	2	4	10:00:00.029000	2021-08-08	1	1	#NULL!	2	127	1	6	patient was a passenger in a PSV that was hit from behind. she was sitting infront				Patient wanted to be treatedin nairobi so she chose knh			4	26	5	17	243	30	3	1	Married	2	1	7
113	2156686	B.O	15	2	10	7	2021-09-15	2	AMREF	2	5	07:59:59.971000	2021-08-26	1	2	1	2	127	1	2					patient personally chose knh since she believed in the facility.		DHS under image intensifier	4	26	5	56	103	76	4	1	Widow	2	12	6
919	2151485	B.O	11	2	2	6	2021-08-10	2	Kayole	2	1	12:00:00	2021-08-06	1	1	#NULL!	2	127	1	2		for hip diclocation reduction under sedation						4	26	5	13	95	30	3	2	Single	2	11	7
773	2165217	B.O	14	2	9	6	2021-10-26	2	Kiserian	11	2	09:00:00	2021-10-25	1	1	#NULL!	1	126	1	6	he was involved in a RTA as he was riding his motorbike. hit by a lorry at kiserian	for further management			the patient was brought to kenyatta by good samaritans so the reason for referral as per the brother is not known			4	7	2	32	116	34	3	2	Single	2	2	6
845	2151390	B.O	11	2	2	3	2021-08-07	2	Thika Road - Githurai	2	3	15:00:00	2021-08-07	1	1	#NULL!	1	125	1	6	patient involved in an RTA while in a matatu which was knocked behind by another vehicle and sustained injuries on both legs	no human resources to handle Akur's condition						4	26	5	91	253	20	2	1	Single	2	11	7
390	2170848	B.O	15	2	3	5	2021-12-02	2	Kangundo road	3	5	03:29:59.971000	2021-12-02	1	1	#NULL!	2	124	1	5		referred to knh for neurosurgical review		the patient was in a critical condition where st francis hospital could nopt manage because the patient had critical head injuries and they advised the relatives to be referred to knh				4	26	5	41	16	25	3	1	Single	2	5	7
763	2170880	B.O	11	2	3	1	2021-12-03	2	Hualingham -choka	3	5	09:31:00.019000	2021-12-02	1	1	#NULL!	2	124	1	5					patient requested to be referred			4	26	5	41	16	29	3	1	Single	2	1	7
109	2161183	B.O	14	2	9	2	2021-10-04	2	Mwiki	12	3	10:59:59.971000	2021-09-25	1	2	1	1	124	1	6	patient was involved in a road accident that invollved a salon car.					Financial constraints		4	9	3	94	43	19	2	2	Single	2	11	7
641	2156634	B.O	14	2	10	2	2021-09-13	2	Kasarani	12	2	12:09:59.962000	2021-09-13	1	1	#NULL!	1	124	1	6	was well until yesterday when she bordered a friend's car (salon) to kasarani at around 12:10. the driver was overspeeding and lost balance then hit the side of the road	for further management . patient states that only knh would manage her condition						4	26	5	41	90	26	3	1	Single	2	1	8
617	2171101	B.O	11	2	3	5	2021-12-09	2	Mwiki	3	7	22:00:00.029000	2021-12-08	1	1	#NULL!	1	124	1	5					the patient was taken to st francis hospital at night and he was told there are no doctors so he was referred to knh			4	9	3	94	184	22	2	2	Single	2	1	7
477	2165813	B.O	2	2	8	2	2021-11-01	2	Industrial Area	11	1	19:00:00.029000	2021-10-01	1	1	#NULL!	1	124	3	5		for further management	MRI from vital ray. Dr victor Baligoria from Nairobi spine referred him there.	went to nairobi spine with MRI and the doctor told him to come to knh he will perform the surgery				4	26	5	92	218	31	3	2	Married	2	9	8
522	2156884	B.O	14	2	10	1	2021-09-10	2	Magadi Road	12	1	07:30:00	2021-09-10	1	1	#NULL!	2	122	1	6	patient was involved in a RTA where he collided with the bus while he was riding a motorcycle taking his children to school	for further management	further management	further management	knh was the preferred hospital of choice			4	7	2	32	214	30	3	2	Married	2	1	8
639	21665006	B.O	11	2	8	5	2021-11-11	2	Rongai	10	5	07:00:00.029000	2021-11-11	1	1	#NULL!	1	122	1	6	he was hit by a motorbike while riding his motorbike .	for further management	knh had better facilities and services					4	7	2	32	214	21	2	2	Single	2	7	3
610	2151603	B.O	14	2	2	3	2021-08-14	2	Rongai	2	3	12:00:00	2021-08-14	1	1	#NULL!	2	122	1	5		referred urgently for orthopaedic surgery, plastic surgeon+ vascular surgeon review and management			after looking at the patient injury sinai hospital said they cant manage his conditions so they ended up referring the patient to knh			4	7	2	32	214	44	3	2	Married	2	4	7
889	2161039	B.O	11	2	9	1	2021-10-01	2	Ruiru	12	5	16:59:59.971000	2021-09-30	1	1	#NULL!	1	120	1	5		further management						4	26	5	15	21	53	3	2	Married	2	2	7
748	2164565	B.O	11	2	9	1	2021-10-22	2	Lucky Summer	11	5	15:00:00	2021-10-21	1	1	#NULL!	1	119	1	5		for further management			patient was told by a doctor @ uhai neema hospital that @ knh he will receive quality services and there is reliability of specialist compared to the facility			4	26	5	92	133	27	3	2	Single	2	2	8
483	2156291	B.O	14	2	10	5	2021-09-23	2	Ruai	12	6	07:59:59.971000	2021-09-21	1	1	#NULL!	1	118	1	2					family opted to seek medical advice from KNH			4	26	5	41	216	56	3	1	Married	2	1	8
131	2165218	B.O	14	2	9	6	2021-10-26	2	Dagoretti	11	6	15:29:59.971000	2021-10-19	1	2	1	1	117	1	6	patient hit by a salon car from the back while on his motorcycle					Opted to KNH dut to high capital demands at st peter's		4	9	3	47	36	26	3	2	Single	2	7	7
687	2174621	B.O	11	2	3	5	2021-12-30	2	Rongai	3	7	10:59:59.971000	2021-12-29	1	1	#NULL!	1	117	1	5					patient never received any assistance from the hospital and opted to ask for a referral			4	7	2	32	214	24	2	2	Single	2	2	7
376	2155836	B.O	5	2	8	2	2021-11-15	1		#NULL!	#NULL!	#NULL!	#NULL!	1	1	#NULL!	1	115	3	4				referred from Radiant Hospital since they dont have a spine specialist who could treat her	believed knh was the best hospital since it is a national hospital			4	26	5	92	48	38	3	1	Married	2	1	6
89	2154050	B.O	11	2	2	4	2021-08-29	2	Mwiki	2	1	18:00:00	2021-08-27	1	1	#NULL!	2	113	1	6	Patient was knocked down by a vehicle while on his motorbike. the bus sped off after the incident.		Poor resources.					4	9	3	43	217	27	3	2	Married	3	7	8
235	2171002	B.O	14	2	3	2	2021-12-06	2	Zambezi	3	3	12:00:00	2021-12-04	1	1	#NULL!	1	110	1	6	patient was involved in an RTA where she was hit by a motorbike while crossing the road on the left lower limb.				she was referred to knh to be given metals on the leg since PCEA were not in a position to do so.			4	9	3	43	252	45	3	1	Separated & Divorced	2	2	7
618	2172841	B.O	11	2	3	3	2021-12-18	2	Loitoktok	3	5	18:00:00	2021-12-16	1	1	#NULL!	1	108	1	6	involved in a RTA where her foot was run over by a motor vehicle after alighting the vehicle	for further management	for further management		the following day after coming out of a theatre roomshe was told that they are giving her referral to knh without exact reason as to why she is being referred			4	7	2	33	132	37	3	1	Married	2	2	6
377	2172944	B.O	11	2	3	6	2021-12-21	2	Nyahururu	3	2	10:00:00.029000	2021-12-20	1	1	#NULL!	1	105	1	5		for further management		went to nyahururu general hospital and was given first aid . later they were referred to knh because they lacked a spine specialist who would treat him.		they believed knh was the best and has a spine specialist and nurses to treat him		4	31	7	84	9	69	4	2	Married	2	7	6
193	1849746	B.O	11	2	10	1	2021-09-24	2	KIBAKEKE IN BARINGO COUNTY	12	5	21:00:00	2021-09-23	1	1	#NULL!	1	105	2	2		Nyahururu didn't have a bone specialist so they referred him to knh						4	1	12	3	102	71	4	2	Married	2	5	7
292	2164489	B.O	14	2	9	7	2021-10-20	2	Nyahururu	11	1	13:00:00.029000	2021-10-15	1	2	2	2	105	1	6	patient was walking when he was hit by a motorbike from the back. motorbike was overspeeding	for possible ORIF/ Herniarthroplasty	for ORIF		patient's hospital of choice	the patient needed a total knee replacement which could not be done in nyahururu and they did not have enough funds to take him to a private hospital so they preferred KNH		4	15	7	54	140	70	4	2	Married	2	5	6
97	2156439	B.O	14	2	10	1	2021-09-17	2	Kiserian	12	7	10:59:59.971000	2021-09-15	1	1	#NULL!	2	104	1	5							referred for further management	4	7	2	32	116	24	2	2	Single	2	2	7
182	2171103	B.O	11	2	3	5	2021-12-09	2	Ngong Town	3	7	18:00:00	2021-12-08	1	1	#NULL!	1	104	1	6	patient was boarding a moving matatu, where he fell and the vehicle ran over his legs						Ngong hospital referred the patient to knh	4	7	2	32	195	45	3	2	Married	2	2	6
629	2171007	B.O	14	2	3	2	2021-12-06	2	Kiserian	3	2	16:00:00.029000	2021-12-06	1	1	#NULL!	1	104	1	6	patient was hit by a tractor while riding a motorbike	further management		lack of equipment for xray			after an x-ray taken from kenyatta national hospital, he was asked take to ngong sub-county hospital . after check up for after 4 months the doctor decided he should be referred to kenyatta national hospital for futher treatment	4	18	9	69	150	25	3	2	Married	2	2	7
253	2165310	B.O	11	2	9	5	2021-10-28	2	Ngong Road	11	7	22:59:59.971000	2021-10-27	1	1	#NULL!	1	104	1	6	he was driving/ felling in a motorbike as a passenger when theyb were hit by a fast moving lorry from the right side.	further management from knh					patient was told to seek further medical attention at KNH due to lack of orthopaedic specialists to handle the case	4	7	2	32	195	40	3	2	Married	2	7	7
844	2174679	B.O	15	2	3	1	2021-12-31	2	Bulbul	3	7	09:00:00	2021-12-29	1	1	#NULL!	2	104	1	3		only knh could deal with the wounds since they were too severe						4	7	2	32	11	27	3	2	Married	2	2	8
43	2156429	EOO	14	2	10	5	2021-09-16	2	Ngong Road	12	5	14:30:00.029000	2021-09-16	1	1	#NULL!	1	104	1	6	Patient involved in motorcycle incidence, motorcycle rider who collided head-on with another motorcycle	The facilities at ngong hospital could not help the patient recover since he had broken leg hence referred to KNH for further management						4	7	2	32	195	38	3	2	Married	2	7	6
573	2165278	B.O	11	2	9	7	2021-10-27	2	Ngara	11	4	00:00:00	2021-10-24	1	1	#NULL!	1	103	1	1						Financial constraints . its a street family .	nearest facility	4	26	5	36	181	33	3	2	Single	2	2	6
526	2154154	B.O	14	2	10	7	2021-09-01	2	Canopy	2	6	18:00:00	2021-08-31	1	1	#NULL!	2	102	1	6	pt involved in an RTA along copy. was hit by a motorbike while waiting to aboard a matatu	for ORIF / Exofix		did not have the required equipment to take care of the patient				4	26	5	91	253	37	3	1	Married	2	12	6
398	2156691	B.O	11	2	10	7	2021-09-15	2	Thika Road	12	7	18:29:59.971000	2021-09-15	1	1	#NULL!	1	102	1	6	pt slid off a minibus while boarding and was run over	referred to knh for further management		lack of theatre at neema hospital	the patient wanted metals to be put at the leg which were not available at neema hospital. since the father is a police officer working near knh he had a good experience of kenyatta facility thats why he requested his daughter to be treated at knh			4	26	5	41	90	23	2	1	Single	2	11	8
885	2156445	B.O	14	2	10	1	2021-09-17	2	Narok Road	12	5	12:00:00	2021-09-16	1	1	#NULL!	2	100	1	6	Invloved in RTA along narok road while driving on a probox which collided with another probox ferring timber logs	for spinal cord surgeon/ orthopaedic and neurosurgery						4	29	12	83	191	30	3	2	Married	2	2	6
307	2174666	B.O	14	2	3	1	2021-12-31	2	Naivasha Road	3	1	16:30:00	2021-12-24	1	2	2	1	98	1	6	pt was travelling in a van that collided with a saloon car, where he was a passenger in a matatu travelling from nairobi to kisumu.			at naivasha district hospital as per the patient there was no facilities since he needed a CT scan. but referred to go to nakuru county hospital and referred to KNH after getting the CT scan results to naivasha district hospital	after getting the referral to kenyatta the family didn't hesitate since they thought it was better to be in kenyatta hospital and get the treatment at once since the conditions were getting worse.			4	26	5	13	123	27	3	2	Single	2	2	8
559	2151236	B.O	14	2	2	2	2021-08-02	2	kayole (naivasha )	2	4	12:00:00	2021-08-01	1	1	#NULL!	2	98	1	6	patient had been involved in an RTA as a pedestrian and was hit by a motorcycle which was hit by a speeding bus and sustained injury to the right thigh	for cardiovascular surgeon management and for further orthopaedic management						4	27	6	82	189	15	2	1	Minor	2	2	6
308	2156793	B.O	14	2	10	6	2021-09-07	2	Naivasha	12	5	21:00:00	2021-09-02	1	2	2	2	98	1	6	pt involved in RTA while a passenger in a motorvehicle - run into a stationary lorry	referred for cardiologist review and further management			the patient had a problem in the heart and was supposed to see cardiologist for the same since Naivasha didn't have a cardiologist he was given a referral letter direct to KNH			4	31	7	90	205	24	2	2	Single	2	1	7
327	2170702	B.O	14	2	8	3	2021-11-27	2	Karen	10	1	18:45:00	2021-11-26	1	1	#NULL!	2	97	1	6	patient was riding motorbike when he crushed his right foot on an oncoming car	review by a surgical team for possible surgical debridement				Nairobi Women's hospital was too expensive they couldn't handle some useless requirement with lots of money so the requested for transfers to KNH since it was a bigger hospital than Nairobi womens		4	26	5	11	20	21	2	2	Single	2	7	6
290	2166900	B.O	11	2	9	4	2021-10-31	2	Ngong Road	11	3	16:00:00.029000	2021-10-30	1	1	#NULL!	1	97	1	6	patient was hit by a vehicle and suatined injury to the left lower limb					were referred to knh due to financial constraints		4	26	5	11	56	41	3	2	Married	2	2	3
316	2166900	B.O	11	2	9	4	2021-10-31	2	Ngong Road	11	3	20:19:59.981000	2021-10-30	1	1	#NULL!	1	97	1	6	pt was hit by a personal vehicle along ngong road . he was a pedestrian	nairobi women hospital was for first aid and they brought him for further management			pt refused to be admitted @ nairobi women hospital due to fund constraints and preferred to be referred to KNH			4	26	5	11	56	41	3	2	Single	2	#NULL!	3
337	2171174	B.O	11	2	3	3	2021-12-11	2	PARK PLACE (ALONG MAGADI ROAD )	3	1	00:00:00	2021-12-10	1	1	#NULL!	1	97	1	6	patient was a pillion passenger on a motorbike when it hit a bump and lost control thus sustaining injuries to the left leg.	further management			patient requested to be referred to knh due to money constraints / which had accumulated to almost 0.5 million at Nairobiwomens			4	7	2	32	214	39	3	2	Separated & Divorced	2	1	8
651	2164639	B.O	15	2	9	4	2021-10-24	2	Ngong Road	11	3	18:29:59.971000	2021-10-23	1	1	#NULL!	2	97	1	6	patient was involved in RTA when he was hit by a vehicle while on a motorbicycle and sustained leg fracture	for further management			own request			4	26	5	11	213	19	2	2	Single	2	7	7
243	2164652	B.O	15	2	9	4	2021-10-24	2	Ngong Road	11	3	15:15:00.029000	2021-10-23	1	1	#NULL!	2	97	1	6	was a passenger in a motorcycle that hit a bus	on request for further management		availability of equipments	on patient's request			4	26	5	11	213	18	2	2	Single	2	11	7
257	2161161	B.O	15	2	9	2	2021-10-04	2	Langata Road	11	4	18:00:00	2021-10-03	1	1	#NULL!	2	96	1	6	patient was hit while crossing the road, intoxicated				patient referred to hospital of choice	patient referred from nairobi west due to financial constraints	someone advised because of the fast services offered at knh	4	26	5	56	127	30	3	2	Married	2	4	7
396	2156706	B.O	11	2	10	7	2021-09-15	2	baricho road -garage	11	1	16:59:59.971000	2021-10-15	1	1	#NULL!	2	96	#NULL!	5				pt referred to knh for surgical toiletry and K wiring as advised by orthopaedic surgeon		nairobi west hospital was too expensive so he was given an alternative to knh by nairobi west orthopaedic surgeon		4	26	5	41	87	36	3	2	Married	2	2	6
779	2167417	B.O	20	2	8	5	2021-11-04	1		#NULL!	#NULL!	#NULL!	#NULL!	1	1	#NULL!	2	95	3	4		further management and lumbectomy					The hospital said they have no special doctor fpr operation	4	26	5	92	133	60	3	2	Married	2	4	8
896	2171298	B.O	2	2	8	6	2021-11-30	2	Kariokor	12	7	12:00:00	2021-09-15	1	1	#NULL!	1	94	3	2					was being seen by a KNH doctor privately and the doctor decided to have him operated at KNH			4	26	5	96	89	53	3	2	Married	2	4	8
869	2170977	B.O	15	2	3	2	2021-12-06	2	Town - CBD	3	4	20:30:00.029000	2021-12-05	1	1	#NULL!	1	93	1	6	pattient was run over by a bus after he accidentally slipped and fell	pt was refered to knh from nairobi hospital for further orthopaedic management				Nairobi Hospital is expensive and could not afford		4	26	5	13	95	22	2	2	Single	2	2	7
601	2174727	B.O	5	2	3	4	2021-12-19	1		#NULL!	#NULL!	#NULL!	#NULL!	1	1	#NULL!	2	93	3	4						she couldnt afford to pay at nairobi south hospital so her doctor requested for the surgery to be done at knh since the doctor was also from knh		4	26	5	92	218	53	3	1	Married	2	4	8
740	2170961	B.O	15	2	3	4	2021-12-05	2	donholm	3	5	09:00:00	2021-12-02	1	1	#NULL!	1	90	1	6	patient was hit by a speeding vehicle on the pelvic region and unable to bear weight			mama lucy did not have enough bed space	patient preferred to come to knh			4	26	5	16	172	39	3	2	Married	2	2	6
581	2151417	B.O	3	2	2	4	2021-08-08	1		#NULL!	#NULL!	#NULL!	#NULL!	1	1	#NULL!	1	90	3	5		for further orthopaedic management			aga khan is very expensive for them to afford the treatment	they could pay via nhif insurance cover some of the bills		4	22	8	78	162	28	3	2	Married	2	4	8
927	2175214	B.O	20	2	3	5	2021-12-30	1		#NULL!	#NULL!	#NULL!	#NULL!	1	1	#NULL!	1	90	3	4								4	27	6	82	#NULL!	31	3	1	Married	2	4	8
111	2151523	B.O	8	2	2	5	2021-08-12	2	N/A	2	6	10:59:59.971000	2021-08-10	1	1	#NULL!	1	89	1	2							patient was in a critical condition and was referred to knh for neurological review	4	14	9	80	185	58	3	2	Married	2	4	6
760	21533862	B.O	12	2	2	2	2021-08-23	2	Mwingi	2	7	16:59:59.971000	2021-08-18	1	2	2	2	89	1	5				inavailability of ethibond suture for tendon ewpair	hospital of choice for the patient			4	9	3	94	43	9	1	2	Single	2	11	6
80	2163119	B.O	15	2	9	1	2021-10-15	2	Mwingi	11	5	04:59:59.971000	2021-10-14	1	1	#NULL!	2	89	1	6	Patient was involved in a motorbike accident while going to school where she was a passenger on a motorbike that hit a barrier.				the patient's parents opted to take her to knh after she couldn't be given a blood transfusion at mwingi (there was no blood)			4	14	9	80	52	15	2	1	Minor	2	11	7
777	2163481	B.O	2	2	9	4	2021-10-24	2	Mwingi	11	7	19:00:00.029000	2021-10-20	1	1	#NULL!	2	89	3	6	patient was involved in a RTA while riding a motorcycle . sustained multiple injuries on the lower limbs and mild head injury				patient self referral due to self preference		they trusted they could get private wing at kenyatta	4	14	9	80	185	31	3	2	Single	2	9	8
917	2153763	B.O	11	2	2	1	2021-08-20	2	Mwingi	2	7	19:00:00.029000	2021-08-18	1	2	2	1	89	1	2		further management						4	14	9	80	185	46	3	1	Married	2	2	6
189	2156884	B.O	14	2	10	1	2021-09-10	2	Magadi Road	12	1	06:00:00	2021-09-10	1	1	#NULL!	2	87	1	6	patient was on his motorbike when he was hit by a vehicle				After being treated at sinai, patient was referred for further management to any medical facility of choice and chose knh			4	7	2	32	214	30	3	2	Married	2	1	8
304	2169693	B.O	14	2	8	5	2021-11-25	2	Town - CBD	10	5	18:00:00	2021-11-25	1	1	#NULL!	1	86	1	6	pt slipped and fell in a crowded area and people tampled on her	pt referred toKNH for further orthopaedic management.				WERE REFERRED TO KNH BY THE FACILITY DUE TO PATIENT'S FINANCIAL CONSTRAINTS		4	26	5	14	24	56	3	1	Single	2	1	7
314	2156708	B.O	11	2	10	7	2021-09-15	2	Town - CBD	12	7	13:00:00.029000	2021-09-15	1	1	#NULL!	2	86	1	6	patient was hit by a grinding machine machine on left forearm and anterior abdominal wall			referred to knh for surgical clinic	this MP-SHAH was a small branch. it didnt have a theatre.	they were to be given a referral letter to MP-SHAH westlands but they felt it was too expensive for them to afford so they opted to KNH		4	9	3	94	184	62	3	2	Married	2	2	7
585	2156608	B.O	15	2	10	4	2021-09-12	2	Pipeline	12	1	10:59:59.971000	2021-09-10	1	1	#NULL!	1	85	1	6	a personal vehicle hit her from behind prompting to incurring T/F fracture			mission care hospital only gave first aid . her condition was serious and she was in serious pain	she was brought in an emergency due to her condition. she was bleeding heavily . the hospital didnt have a specialist doctor to treat her			4	26	5	16	208	27	3	1	Married	2	2	7
761	2151328	B.O	12	2	2	5	2021-08-05	2	at the junction of rabai road/ jogoo road	2	5	15:00:00	2021-08-05	1	1	#NULL!	2	84	1	6	patient was a pillion when a lorry carrying sand hit the motorcycle he was on from behind. both passengers were dragged by the lorry for a distance of about 10 metres. child sustained injuries					patient referred to knh due to financial constraints		4	26	5	64	144	8	1	2	Minor	2	11	6
49	2120552	EOO	15	2	4	4	2022-02-13	2	Meru	4	3	16:59:59.971000	2021-02-13	1	1	#NULL!	1	83	1	2		Patient referred from Meru general hospital for further management (orthopedic management)						4	21	7	86	159	60	3	2	Married	2	2	6
690	2154036	B.O	11	2	2	4	2021-08-29	2	Kawangware	2	3	16:59:59.971000	2021-08-28	1	1	#NULL!	1	82	1	6	pt hit by a motorbike while seated beside the road	the facility couldn't handle the condition						4	26	5	10	94	9	1	1	Minor	2	11	6
674	2170917	B.O	14	2	3	3	2021-12-04	2	Waiyaki Way	3	1	22:59:59.971000	2021-12-03	1	1	#NULL!	2	80	1	1		referred to knh for x-rays and further management due to final constraints/ reasons			the patient was just helped by a good sammaritan and since melchizedek hospital is a private hsp they decided to take him to knh due to financial issues and yet the relatives were not around and no one from the patient's side had responded to mobile calls. and so after the neighbours calling the patient's relative and did not respond they decided to get the patient to knh			4	26	5	11	250	37	3	2	Separated & Divorced	2	2	6
312	2155739	B.O	20	2	10	5	2021-09-02	1		#NULL!	#NULL!	#NULL!	#NULL!	1	1	#NULL!	2	79	3	4		referred to KNH for sequesteromy		ilizarov for chronic osteomyelitis			bliss healthcare didn't have orthopaedic department so he knew very well KNH have it and thats why he opted to come here.	4	4	7	18	115	51	3	2	Married	2	4	8
924	2165811	B.O	5	2	8	5	2021-11-11	1		#NULL!	#NULL!	#NULL!	#NULL!	1	2	1	2	79	3	4		further management						4	26	5	102	46	18	2	1	Single	2	11	7
741	2159475	B.O	3	2	10	1	2021-09-24	1		#NULL!	#NULL!	#NULL!	#NULL!	1	1	#NULL!	2	77	3	4		pt referred to knh for surgery		level 4 hospital lacked enough facilitites to do the surgery she wanted	affordable ./good doctors ./quality services			4	39	13	99	#NULL!	60	3	1	Married	2	10	8
523	2156356	B.O	14	2	10	3	2021-09-25	2	Westlands	12	3	07:59:59.971000	2021-09-25	1	1	#NULL!	1	77	1	5		hospital stated that his injuries were too severe and he would need to seek further assistance						4	26	5	10	94	30	3	2	Married	2	4	6
766	2161581	B.O	14	2	9	5	2021-10-07	2	Kangundo Road	11	5	09:00:00	2021-10-07	1	1	#NULL!	2	76	1	6	relatives report that the patient was involved in a RTA in a hit and run involving a motorcycle and a vehicle , patient was a passenger of the motorcycle	due to lack of capacity to handle the case ./for spinal surgeon review and neurosurgical review						4	26	5	41	200	59	3	2	Married	2	1	7
480	2156737	B.O	14	2	10	3	2021-09-04	2	Forest Road	12	1	06:00:00	2021-09-03	1	2	2	2	76	1	6	pt was hit by a speeding vehicle from behind while riding motorcycle along forest road			CTPA with ICU support and further management				4	26	5	36	141	22	2	2	Married	2	7	7
520	2166741	B.O	14	2	8	4	2021-11-07	2	University Way	10	4	12:00:00	2021-11-07	1	1	#NULL!	1	76	1	6	was hit on his right leg by a bus as a bystander just after alighting a motorcycle and due to the impact he was thrown with his left side hitting tarmac road	for further management of his injuries	for head CT scan. head injury					4	26	5	96	194	45	3	2	Married	2	4	6
267	2163177	B.O	14	2	9	3	2021-10-16	2	Gatanga	11	7	19:59:59.971000	2021-10-13	1	2	2	2	76	1	5							ON REACHING to mbagathi from kirwara they were told its late and they should wait till the following day but since they've been walking up and down since the occured incident they felt they cant wait any longer so they opted for knh since it was near mbagathi	4	9	3	98	241	41	3	1	Married	2	12	6
744	2159506	B.O	11	2	9	4	2021-10-10	1		#NULL!	#NULL!	#NULL!	#NULL!	1	1	#NULL!	1	76	1	4					he was sent to mbagathi by his boss since the company was paying the bills but the medication did not work, since he still complained of backpain so one of their friends introduced them to a doctor in knh and they opted to come here			4	18	9	39	222	28	3	2	Single	2	4	8
305	2172751	B.O	14	2	3	5	2021-12-16	2	Kiserian	3	7	19:00:00.029000	2021-12-15	1	1	#NULL!	1	76	1	2		at ngong district hospital they said they could not handle the situation so they were referred to mbagathi hospital but the xray at that time was not in function and they were referred to knh						4	7	2	32	116	16	2	2	Minor	2	11	7
135	2164673	B.O	15	2	9	4	2021-10-24	2	Kiserian	11	3	10:30:00	2021-10-23	1	1	#NULL!	1	76	1	6	patient was intoxicated ad fell into a ditch while running						patient was referred to knh for orthopaedic review	4	7	2	32	195	30	3	2	Married	2	2	6
676	2170937	B.O	15	2	3	3	2021-12-04	2	Ngong Road - Prestige Area	3	3	16:00:00.029000	2021-12-04	1	1	#NULL!	1	76	1	6	patient was hit by a speeding motorcycle while crossing the road						it was full and no one to check on them	4	26	5	10	94	29	3	1	Single	2	2	7
37	2171036	EOO	12	2	3	6	2021-12-07	2	Ngong Road	10	4	13:59:59.971000	2021-11-28	1	2	2	1	76	1	6	Patient fell from a motorbike which she was a pillion that was hit by a saloon car on the side.	Lack of capacity to handle the case-sensitive injury				Financial constraints at Nairobi women hospital		4	26	5	11	64	3	1	1	Minor	2	10	3
352	2164658	B.O	15	2	9	4	2021-10-24	2	Ngong Road	11	3	21:00:00	2021-10-23	1	1	#NULL!	1	76	1	6	pt was a passenger on a motorcyclist hit by a lorry				due to quality service offered at KNH			4	26	5	11	193	25	3	2	Married	2	2	7
171	2161114	B.O	15	2	9	3	2021-10-02	2	Town - CBD	11	1	21:29:59.971000	2021-10-01	1	1	#NULL!	1	76	1	6	involved in an accident that dislocated the shoulder and facial injuries	Doctors at mbagathi were unable to treat the patients and referred him to knh						4	26	5	10	94	54	3	2	Married	2	4	6
521	2156860	B.O	11	2	10	5	2021-09-09	2	Kibera	12	5	19:00:00.029000	2021-09-09	1	1	#NULL!	2	76	1	6	patient reports that he was riding a motorbike carrying 2 passengers when they were hit by a bus head on collision injuring his right lower limb						lack of bed space	4	26	5	56	103	52	3	2	Married	2	7	6
154	2164609	B.O	14	2	9	3	2021-10-23	2	Kawangware	11	1	19:59:59.971000	2021-10-22	1	1	#NULL!	1	76	1	2		mbagathi did not have enough doctors so the patient decided to come to knh						4	26	5	10	94	18	2	1	Single	2	2	7
386	2164609	B.O	14	2	9	3	2021-10-23	2	Kibera	11	1	00:00:00	2021-10-22	1	1	#NULL!	1	76	1	2		the family was given two choices wheather to wait for doctor on the next day since the doctor was not around at that midnight or get a referral to knh and they decided as a family to bring the patient to kenyatta hospital						4	26	5	10	94	18	2	1	Single	2	4	7
867	2164831	B.O	12	2	3	6	2021-12-07	2	Waithaka	10	6	15:00:00	2021-11-16	1	1	#NULL!	1	76	2	2		pt was referred to knh for further orthopaedic management		NOK says mbagathi didnt have a cast	Sister works at KNH and preferred to come to KNH			4	26	5	11	250	38	3	2	Single	2	2	6
120	2156737	B.O	14	2	10	3	2021-09-04	2	Forest Road	12	1	18:00:00	2021-09-03	1	2	2	2	76	1	6	patient his from the back by a vehicle while on his motorbike				patient was in a critical condition thus needed further management by knh			4	26	5	36	141	22	2	2	Single	2	1	7
705	2172808	B.O	11	2	3	1	2021-12-17	2	Nyayo Stadium	3	5	18:00:00	2021-12-16	1	1	#NULL!	2	76	1	6	Patient was hit by a motorbike while he was walking and sustained injuries	further management		x-rays machines were not working at that particular time	the patient also requested for a referral letter after he was told that the machines are not working			4	26	5	64	6	40	3	2	Married	2	4	7
114	2156725	B.O	12	2	10	3	2021-09-04	2	INOO LAGEN	12	1	16:59:59.971000	2021-09-03	1	1	#NULL!	2	76	1	2				lack of bed space at mbagathi				4	9	3	47	179	8	1	2	Minor	2	11	6
678	2156858	B.O	11	2	10	5	2021-09-09	2	Kibera	12	5	16:59:59.971000	2021-09-09	1	1	#NULL!	2	76	1	6	patient was on a boda boda when they got into a head on collision with a saloon car.	lack of bed space						4	26	5	10	94	18	2	1	Single	2	11	7
920	2156623	B.O	15	2	10	2	2021-09-13	2	Kawangware	12	4	12:00:00	2021-09-12	1	1	#NULL!	1	76	1	6	was hit by a saloon vehicle from behind while riding a motorcycle . was intoxicated	further management		xrays machine not working at the time for head CT scan				4	26	5	10	94	27	3	2	Married	4	7	7
679	2160976	B.O	14	2	10	7	2021-09-29	2	Starehe Boys	12	2	10:00:00.029000	2021-09-27	1	1	#NULL!	1	76	1	6	involved in RTA where he was knocked down by a vehicle while riding on a motorbike and brouught here for management				mbagathi didnt have implants			4	26	5	36	25	32	3	2	Single	2	7	6
482	2160922	B.O	12	2	10	2	2021-09-27	2	Otiende	12	3	16:30:00	2021-09-25	1	1	#NULL!	1	76	1	2							patient had fractured the hand thrice and needed more specialized care	4	26	5	56	127	12	1	2	Minor	2	11	6
602	2171025	B.O	12	2	3	6	2021-12-07	2	Kibera	3	2	18:00:00	2021-12-06	1	1	#NULL!	1	76	1	2					it was a referred case from mbagathi to knh since there is no theatre at mbagathi . with amref it was already late so they had closed since its not a 24hrs hspt			4	26	5	56	103	5	1	2	Minor	2	11	5
719	2160997	B.O	15	2	10	7	2021-09-29	2	Utawala	12	3	16:00:00.029000	2021-09-25	1	2	2	2	76	1	2		patient was bleeding profusely and the hospital was not able to stop the bleening						4	26	5	14	248	34	3	2	Separated & Divorced	2	2	6
372	2161086	B.O	12	2	9	3	2021-10-02	2	Umoja Innercore	11	1	16:00:00.029000	2021-10-01	1	1	#NULL!	1	76	1	2				went to mbagathi and they were referred to kenyatta national hospital	the doctors rejected them and referred them to knh since they did not know the treatment and couldn't treat them			4	26	5	17	243	8	1	2	Minor	2	11	6
365	2172723	B.O	11	2	3	7	2021-12-15	2	University Way	3	2	13:00:00.029000	2021-12-13	1	1	#NULL!	1	76	1	2		pt referred KNH for further management					the services were not good hence requested for referral	4	26	5	16	53	30	3	1	Single	2	4	8
743	2169362	B.O	14	2	8	6	2021-11-16	2	Ngong Road	10	2	19:59:59.971000	2021-11-15	1	1	#NULL!	1	76	1	6	was hit by a speeding vehicle along ngong while riding a motorbike heading home	for further management						4	26	5	11	20	25	3	2	Single	2	7	6
922	2151640	B.O	12	2	2	2	2021-08-16	2	Satellite	2	2	18:00:00	2021-08-16	1	1	#NULL!	1	76	1	2		further management						4	26	5	11	226	8	1	1	Minor	2	11	6
557	2153888	B.O	15	2	2	6	2021-08-24	2	Matuu	2	6	12:00:00	2021-08-24	1	1	#NULL!	1	75	1	6	sustained injuries while on a motorbike - head on collision and sustained injuries to the left knee and head	further management						4	18	9	103	154	39	3	2	Married	2	4	8
299	2153768	B.O	12	2	2	1	2021-08-20	1		#NULL!	#NULL!	#NULL!	#NULL!	1	1	#NULL!	2	74	1	4		peads fracture review			pt preferred knh due to inadequate services at other facilities she went to		he was not satisfied with the services at mathari hospital since they did not take him seriously the he went to mama lucy kibaki hospital and was asked to go back to and wait for the next day but he decided to turn to KNH.	4	26	5	92	152	4.5	1	2	Minor	2	9	5
824	2151627	B.O	14	2	2	4	2021-08-15	2	Juja Road	2	4	19:59:59.971000	2021-08-08	1	2	2	1	74	1	6	patient was knocked down by a motorbike while crossing the road (intoxicated ) and sustained injuries to his right thigh							4	26	5	36	25	35	3	2	Single	2	12	3
221	2155949	B.O	15	2	10	4	2021-09-12	1		#NULL!	#NULL!	#NULL!	#NULL!	1	1	#NULL!	1	73	1	4							referred to knh for further management	4	26	5	17	243	27	3	2	Single	2	2	6
645	2167434	B.O	20	2	8	5	2021-11-04	1		#NULL!	#NULL!	#NULL!	#NULL!	1	2	1	2	72	3	4					the patient requested to have her lumbar microdiscectomy done at knh	knh was cheaper		4	26	5	17	243	38	3	1	Married	2	4	6
159	2155642	B.O	20	2	10	2	2021-09-27	2	South B	12	3	18:00:00	2021-09-25	1	1	#NULL!	1	72	3	2					patient chose to come to knh for treatment			4	26	5	64	229	41	3	2	Married	2	1	8
333	2763356	B.O	3	2	9	4	2021-10-17	2	Uthiru	11	4	#NULL!	2021-10-17	1	1	#NULL!	1	72	3	6	pt hit by a lorry whose handbrake had failed . patient was sandwitched between a lorry and a wall						the patient was told by doctors it is emergency case and they dont have surgeons at the moment	4	18	9	39	82	42	3	2	Married	2	1	8
880	2166922	B.O	11	2	8	2	2021-11-01	2	Kiserian	11	4	16:59:59.971000	2021-10-31	1	1	#NULL!	1	71	1	2		for further management			kenyatta has better services			4	7	2	32	116	9	1	2	Minor	2	11	6
380	2170114	B.O	3	2	8	5	2021-11-18	2	Marsabit	7	5	12:00:00	2021-06-10	1	1	#NULL!	2	70	3	2		to see an orthopaedic surgeon for ORIF		marsabit hospital did not have the machines to take xrays	his family lives in nairobi so they wanted him to come here in nairobi . they believed knh has better treatment than marsabit hospital .		financially, it was chepaper than marsabit	4	20	10	68	210	57	3	2	Married	2	4	8
834	2164418	B.O	14	2	9	2	2021-10-18	2	Kasarani	11	4	16:00:00.029000	2021-10-17	1	2	2	2	67	1	2		pt referred to knh for further management and for orthopaedic review						4	26	5	41	90	9	1	2	Minor	2	11	6
132	2165295	B.O	14	2	9	5	2021-10-28	2	Kangundo road	11	7	19:59:59.971000	2021-10-27	1	1	#NULL!	1	67	1	6	patient was a pilion passenger who was involved in a head on collision accident and sustained injuries.						was referred to KNH to see a specialized doctor for treatment.	4	26	5	41	216	20	2	2	Single	2	11	8
684	2161026	B.O	11	2	10	5	2021-09-30	2	Limuru	12	5	06:00:00	2021-09-30	1	1	#NULL!	1	67	1	6	pt was a pedestrian, hit by a motorbike from behind	referred to knh for further management	it was a small healthcare and they could not be able to give him the care he required					4	26	5	41	200	27	3	2	Married	2	2	6
835	2172873	B.O	14	2	3	4	2021-12-19	2	Eastleigh	3	4	18:00:00	2021-12-19	1	1	#NULL!	2	67	1	2		they statedd thathis condition was too complicated for them						4	26	5	92	160	36	3	2	Married	2	2	6
759	2172871	B.O	12	2	3	4	2021-12-19	2	Eastleigh	3	3	16:00:00.029000	2021-12-18	1	1	#NULL!	1	67	1	6	patient was hit by a motorcycle while playing	human resource at mama lucy couldnt manage the condition						4	26	5	36	25	8	1	2	Minor	2	11	6
771	2164538	B.O	11	2	9	5	2021-10-21	2	Jogoo Road	11	7	13:59:59.971000	2021-10-20	1	1	#NULL!	1	67	1	2				lack of doctors in mama lucy hospital ./no facilities in mama lucy hospital ./there was fear of theft i.e to pay and not get treatment	they decided to come to knh and gettreatment	it is affordable		4	26	5	36	227	33	3	2	Single	2	2	6
686	2172913	B.O	14	2	3	2	2021-12-20	2	Tasia	3	4	19:00:00.029000	2021-12-19	1	1	#NULL!	1	67	1	6	patient involved in an RTA and sustained injury to his pelvic region	mama lucy kibaki hospital stated that they weren't able to treat the patient						4	26	5	13	95	33	3	2	Married	2	7	7
926	2154037	B.O	11	2	2	4	2021-08-29	2	Kangundo Road	2	1	19:59:59.971000	2021-08-20	1	1	#NULL!	2	67	1	2		further management						4	26	5	16	53	42	3	2	Married	2	12	7
161	2164655	B.O	15	2	9	4	2021-10-24	2	Town - CBD	11	3	19:00:00.029000	2021-10-23	1	1	#NULL!	1	67	1	6	patient was run over by a moving bus and crushed his left foot.						mama ngina referred him to knh after he was given first aid	4	26	5	92	48	34	3	2	Single	2	2	7
231	2172735	B.O	14	2	3	7	2021-12-15	2	Muthurwa	3	6	10:00:00.029000	2021-12-14	1	1	#NULL!	2	67	1	6	Patient was riding a motorcycle which had a head on collision with a matatu	for internal fixation and further management. Referred to KNH by Mama Lucy doctors		lack of equipment for treatment. metals to insert in his bones and the doctors to do tha				4	26	5	36	181	29	3	2	Single	2	2	7
619	2153914	B.O	15	2	2	7	2021-08-25	2	Outering Road	2	7	07:30:00	2021-08-25	1	1	#NULL!	2	67	1	6	RTA involving a salon car . he was a pedestrian. he was hit by a sALon car	for neurosurgical review and urgent head CT scan			the patient is not even sure if he was taken to mama lucy hospital . he woke up and found himself in knh			4	26	5	17	244	28	3	2	Single	2	4	8
644	2169409	B.O	11	2	8	7	2021-11-17	2	Outering Road	10	7	16:59:59.971000	2021-11-17	1	1	#NULL!	2	67	1	6	was involved in an accident as a motorcycle rider, hit by a car from behind. psv. fell on the left lower limb	for advanced orthopaedic care. patient states that he had injured the whole leg and the wound was too severe for mama lucy to manage						4	26	5	17	243	40	3	2	Married	2	7	7
746	2151626	B.O	14	2	2	4	2021-08-15	2	Kangundo road	2	3	21:00:00	2021-08-21	1	1	#NULL!	1	67	1	6	patient was hit by a private car while riding his motorcycle along Kangundo road and sustained injuries	for further management / lack of capacity to handle the case @ which was sensitive / Dr preferred it to be done @ knh	for further management	for further management				4	26	5	17	243	22	2	2	Single	2	7	8
279	2153794	B.O	15	2	2	3	2021-08-21	2	Kamulu	2	1	10:59:59.971000	2021-08-20	1	1	#NULL!	2	67	1	6	Patient involved in RTA. Cunrestrained passenger in a seated vehicle that had a head on collision	urgent orthopaedic care			it was beyong mama lucy since the patient had multiple fracture and their case was emergency			4	18	9	39	76	20	2	#NULL!	Married	2	2	7
636	2172888	B.O	14	2	3	4	2021-12-19	2	wangari mathai road	3	4	07:30:00	2021-12-19	1	1	#NULL!	1	67	1	6	patient is a bodaboda rider who was hit from behind by a motorvehicle and sustained injuries				taken to mama lucy then referred to knh since the family wanted him to be taken to kenyatta national hospital because of good facility and respondent to emergency			4	26	5	36	25	26	3	2	Married	4	7	6
264	2165289	B.O	14	2	9	5	2021-10-28	2	Kayole	9	2	07:30:00	2021-05-17	1	1	#NULL!	2	67	1	6	patient was a passenger on a motorbike involved in a collision with a matatu			patient referred to knh for ex-fixation and ORIF				4	26	5	13	95	23	2	1	Separated & Divorced	2	4	8
388	2164472	B.O	14	2	9	6	2021-10-19	2	Tasia	11	4	04:59:59.971000	2021-10-17	1	1	#NULL!	1	67	1	6	pt hit by a vehicle running at high speed. he was a pedestrian walking. itwas a hit and run	referred to knh for further management			since the patient had ead injuries the relatives followed exactly what doctors in mama lucy j=hospital aked them to and took the referral to kenyatta hospital that is after the scanning but patient had no idea what exactly lacked in mama lucy hospital that led to the referral			4	26	5	13	95	27	3	2	Married	2	2	6
344	2170966	B.O	18	2	3	4	2021-12-05	2	Industrial Area	3	3	10:00:00.029000	2021-12-04	1	1	#NULL!	1	67	1	6	pt was a motorbike rider when he ramped into a stationary vehicle/ pt was hit by a lorry				the patient cant remember anything since on arrival to mama lucythe doctors didn't utter any word to him instead the doctors talked to the good samaritan who took him to KNH via ambulance.			4	26	5	56	103	21	2	2	Single	2	2	6
141	2156786	B.O	11	2	10	2	2021-09-06	2	Muthaiga	12	5	06:00:00	2021-09-02	1	2	2	1	67	1	6	hit by a motorbike from behind while walking on the road						referred to knh for further management	4	26	5	92	48	43	3	2	Married	2	2	6
420	2166742	B.O	14	2	8	4	2021-11-07	2	Mombasa Road	10	3	21:00:00	2021-11-06	1	1	#NULL!	2	67	1	6	patient was walking home when he was hit by a matatu	urgent orthopaedic review			was taken to mama lucy hospital but due to delay treatment and he was kept outside the family requested for a referral to kenyatta for quick attendance			4	26	5	64	229	40	3	2	Married	2	2	6
524	2156682	B.O	15	2	10	7	2021-09-15	2	Dandora	12	6	16:00:00.029000	2021-09-14	1	1	#NULL!	1	67	1	2		pt referred toknh for further orthopaedic management		patient states that the hospital did not have the required equipment to care for the patient				4	26	5	15	21	3	1	2	Minor	2	9	3
685	2156561	B.O	15	2	10	2	2021-09-20	2	Kayole	12	4	17:30:00.029000	2021-09-19	1	1	#NULL!	1	67	1	2				mama lucy kibaki did not have the equipment for caring for the patient				4	26	5	13	95	22	2	2	Single	2	2	7
88	2156548	B.O	15	2	10	7	2021-09-29	2	Likoni Road	12	4	19:00:00.029000	2021-09-19	1	1	#NULL!	2	67	1	6	Patient was involved in an RTA(motorbike) after hitting a barrier and sustained injuries to the left femur				Since mama lucy hospital could not place a metal in the patient's leg, relatives opted to bring the patient to KNH			4	26	5	17	243	25	3	2	Married	2	7	6
208	2156245	B.O	14	2	10	7	2021-09-22	2	Utawala	12	5	16:00:00.029000	2021-09-02	1	1	#NULL!	2	67	1	6	patient hit by a vehicle while riding a motorbike		lack of bed space to admit patients so the patient was referred to knh					4	26	5	14	248	27	3	2	Married	2	7	6
915	2156829	B.O	15	2	10	7	2021-09-08	2	Dandora	12	4	12:00:00	2021-09-05	1	1	#NULL!	2	67	1	6	patient was crossing the road when he was hit by a motor vehicle	further management						4	26	5	15	21	27	3	2	Single	2	2	6
178	2172669	B.O	15	2	3	2	2021-12-13	2	Ngara	3	4	13:00:00.029000	2021-12-12	1	1	#NULL!	2	67	1	6	patient knocked down by a personal vehicle and injured the right lower limb						patient was unconscious while admitted at mama lucy hos where he was then transferred to knh	4	9	3	94	184	30	3	2	Single	2	2	6
144	2163155	B.O	11	2	9	1	2021-10-15	2	Kangundo road	11	1	09:29:59.971000	2021-10-15	1	1	#NULL!	1	67	1	6	patient was on a motorbike which was involved in accident with a pickup.	lack of doctors at mama lucy forced the patient to be referred to knh						4	26	5	13	95	35	3	2	Married	2	3	7
536	2169792	B.O	14	2	8	3	2021-11-27	2	Manyanja	10	5	12:00:00	2021-11-25	1	1	#NULL!	2	67	1	6	reports of being hit by umoinier matatu in manyanja . he was taken to mama lucy	no bed space . ORIF/ Traction						4	26	5	13	95	46	3	2	Married	2	2	6
677	2172836	B.O	12	2	3	3	2021-12-18	2	Baba Dogo	3	1	18:00:00	2021-12-17	1	1	#NULL!	1	67	1	6	patient was riding a bicycle that collided head on with a motorcycle sustaining injury to the right lower limb	referred for further management due to breakdown of x-ray machine @ the facility					no particular reason, patient was referred to knh	4	26	5	92	133	12	1	2	Minor	2	11	6
768	2151517	B.O	14	2	2	7	2021-08-11	2	roundabout of uhuru highway and haile sellasie	2	7	10:00:00.029000	2021-08-11	1	1	#NULL!	1	67	1	6	was hit from behind be a private car while riding a motorcycle and got ejected from the motorbike and hit/ landed on the back of psv bus- sustained injury to the left upper thigh				patient didnt received any service @ mama lucy hospital due to lack of space in wards thus referred		they did not receive any service in mama lucy hospital	4	26	5	15	21	23	2	2	Single	2	7	6
313	2172951	B.O	11	2	3	6	2021-12-21	2	Kangundo road	3	2	19:59:59.971000	2021-12-20	1	1	#NULL!	1	67	1	6	patient was hit by a vehicle while on a motorcycle				after some stitches at mama lucy hospital, they were referred to KNH claiming that it works at night and they only had one doctor			4	26	5	13	95	41	3	2	Married	2	7	6
418	2166698	B.O	11	2	8	5	2021-11-11	2	Huruma	10	5	21:00:00	2021-11-11	1	1	#NULL!	2	67	1	1		for ORIF			he was taken to mama lucy kibaki hospital after the assault but there were no operation services was referred to kenyatta national hospital to be put the megtal in thefractured leg			4	26	5	41	87	45	3	2	Married	2	2	8
315	2172639	B.O	11	2	3	2	2021-12-13	2	Ruai	3	4	10:00:00.029000	2021-12-12	1	1	#NULL!	2	67	#NULL!	2		referred to knh for further management		IM nail	mama lucy had no metals which were required to be put on the leg so they were given a referral to KNH			4	26	5	41	216	50	3	2	Separated & Divorced	2	2	7
750	2163152	B.O	11	2	9	1	2021-10-15	2	Dandora	11	1	19:00:00.029000	2021-10-15	1	1	#NULL!	1	67	1	5		for further management	for further management				unknown reason	4	26	5	15	21	29	3	2	Married	2	2	6
74	2174681	B.O	12	2	3	1	2021-12-31	2	N/A	3	1	10:59:59.971000	2021-12-31	1	1	#NULL!	2	67	1	5			the condition was not able to be treated at mama lucy hospital					4	26	5	13	95	2	1	1	Minor	2	9	3
652	2161069	B.O	12	2	9	1	2021-10-01	2	school-mwangaza primary	12	2	13:59:59.971000	2021-09-27	1	1	#NULL!	1	67	1	5		for further management		first he was taken to the nearest dispensary and then referred to mama lucy hospital. they delayed them then was referred to spinal injury. but a friend suggested to try out in knh thats when he was taken to kenyatta due to good doctors and services				4	26	5	13	95	10	1	1	Minor	2	9	6
334	2163147	B.O	11	2	9	1	2021-10-15	2	Kariobangi	11	5	21:00:00	2021-10-14	1	1	#NULL!	2	67	1	6	involved in RTA while on his way home from work. hit by a motorbike while walking	lack if reliable specialists to handle the case (neurosurgeons). for further management			CT scan machines were not working at that particular time and so they asked for a referral to KNH.			4	26	5	15	21	18	2	2	Single	2	11	6
358	2159077	B.O	14	2	10	6	2021-09-14	1		#NULL!	#NULL!	#NULL!	#NULL!	1	1	#NULL!	1	67	2	4		further management		he was referred to KNH so that he can undergo surgery and mama lucy kibaki were not carrying it out.				4	26	5	16	172	38	3	2	Married	2	2	6
470	2170809	B.O	14	2	3	7	2021-12-01	1		#NULL!	#NULL!	#NULL!	#NULL!	1	1	#NULL!	1	67	1	4				she went to mama lucy hospital and they referred her to knh hospital	they told her it is a big hospital and have good doctors and nurses to care for her foot.			4	26	5	13	95	51	3	1	Married	2	2	6
345	2164611	B.O	14	2	9	3	2021-10-23	2	Huruma	11	3	10:59:59.971000	2021-10-23	1	1	#NULL!	2	67	1	6	he was involved in a RTA at Huruma as he was riding his motorbike. He had a head on collision with a matatu.	For neuro/ ortho review		machines were not working at mama lucy	patient also needed metals at the leg which were not available at the moment so he was referred immediately to KNH.			4	26	5	17	245	38	3	2	Married	2	1	7
855	2166958	B.O	15	2	8	6	2021-11-02	2		11	4	22:59:59.971000	2021-10-31	1	1	#NULL!	1	67	1	6	was driving his car and hit head on collision with a lorry							4	26	5	16	136	47	3	2	Married	2	3	7
832	2160936	B.O	11	2	10	2	2021-09-27	2		#NULL!	#NULL!	07:59:59.971000	#NULL!	1	1	#NULL!	1	67	1	2								4	26	5	14	248	32	3	2	Married	3	1	8
558	2151402	B.O	11	2	2	4	2021-08-08	2		2	3	21:29:59.971000	2021-08-07	1	1	#NULL!	1	67	1	3								4	26	5	17	243	31	3	2	Married	2	12	6
553	2165334	B.O	8	2	9	1	2021-10-29	2	Kariobangi	11	5	04:59:59.971000	2021-10-28	1	1	#NULL!	1	67	1	1								4	26	5	41	88	43	3	2	Single	2	2	6
331	2164575	B.O	14	2	9	1	2021-10-22	2	Kabiria - Riruta Satelite	11	5	19:59:59.971000	2021-10-21	1	1	#NULL!	2	66	1	6	pt was crossing the road when he was hit by a car	referred to knh for specialist orthopaedic evaluation						4	26	5	11	64	34	3	2	Separated & Divorced	2	2	6
205	2153928	B.O	15	2	2	7	2021-08-25	2	Mombasa Road	2	3	20:30:00.029000	2021-08-21	1	1	#NULL!	1	65	1	6	patient was riding a motorbike when he was hit by an overtaking lorry						patient admitted at knh for further management	4	7	2	32	119	36	3	2	Married	2	7	7
98	2164521	B.O	15	2	9	7	2021-10-20	2	Kilungu	11	7	16:00:00.029000	2021-10-13	1	2	2	2	65	1	2							Patient referred to KNH for neurosurgical review	4	19	9	30	108	39	3	2	Married	2	5	7
262	2160877	B.O	11	2	9	1	2021-10-22	2	Machakos	12	2	07:00:00.029000	2021-09-27	1	1	#NULL!	1	65	2	6	patient hit by a car while walking on the road	G scan was done at machakos and referred to daktari mkubwa knh to manage the patient		the hospital said they had no equipment and doctor to do the operration				4	18	9	33	2	32	3	2	Single	2	2	6
268	2137774	B.O	15	2	2	3	2021-08-21	2	Machakos	6	1	16:59:59.971000	2021-07-23	1	1	#NULL!	1	65	1	2		fOR further management			in machakos level 5, the treatment was slow after staying for 3 days , they requested for transfer to knh where they believed doctors are faster compared to machakos.			4	18	9	39	81	43	3	2	Married	2	2	6
52	2166974	EOO	12	2	8	6	2021-11-02	2	Kitengela	10	2	19:00:00.029000	2021-11-01	1	2	2	2	65	1	6	Child was hit by a speeding vehicle (speeding salon car ) while crossing road	Further management (neurosurgery department)						4	7	2	32	119	4.5	1	1	Minor	2	10	6
647	2169755	B.O	11	2	8	3	2021-11-27	2	Ruthigiti- kikuyu	10	1	13:59:59.971000	2021-11-26	1	1	#NULL!	1	64	1	6	patient was on a motorbike whereby he was hit by another motorbike from behind sustaining injury on the right leg		the hospital they were in did not have x-ray services					4	9	3	57	220	51	3	2	Married	2	2	8
819	2170963	B.O	15	2	3	4	2021-12-05	2	Wangige	3	4	09:00:00	2021-12-05	1	1	#NULL!	1	63	1	6	patient was involved in RTA and sustained injuries to the lumbar and sacral region. patient was a passenger	they stated that his condition was too complicated for them						4	9	3	47	38	23	2	2	Single	2	9	8
240	2170286	B.O	5	2	8	5	2021-11-25	1		#NULL!	#NULL!	#NULL!	#NULL!	1	1	#NULL!	1	59	3	4		she is a nurse at KPA hospital so she was sent to KNH due to intense pain and severe asteoarthritis			it was her preference since she believed that she is a nurse.			4	22	8	51	7	58	3	1	Married	2	4	8
778	2159332	B.O	2	2	10	4	2021-09-19	1		#NULL!	#NULL!	#NULL!	#NULL!	1	1	#NULL!	1	58	3	6	on a motorbike accident 2/12 ago	for following and further management					the pt said he wanted a special doctor	4	22	8	78	162	54	3	2	Married	2	4	7
912	2151691	B.O	14	2	2	6	2021-08-17	2	Mombasa Road	2	6	10:59:59.971000	2021-08-17	1	1	#NULL!	#NULL!	57	1	6	involved in RTA hit as a pedestrian in a moving car	further management				financial constraints		1	3	1	7	14	35	3	2	Married	4	4	6
579	2174409	B.O	14	2	3	3	2021-12-25	2	Githurai	3	1	12:00:00	2021-12-24	1	1	#NULL!	2	56	1	6	pt was hit by a bus while alighting a bus in Githurai	surgical review for referral letter						4	9	3	94	43	32	3	2	Single	2	2	8
373	2166679	B.O	14	2	8	5	2021-11-11	2	Nyeri	#NULL!	#NULL!	19:59:59.971000	#NULL!	1	2	2	2	55	1	2		for urgent cardiothoracic and orthopaedic review . for ct guided surgery		the hospital (karatina) lacked the machines to take xrays and do diagnosis	bones were weak so they needed further treatment hence referrred to knh.	there was fracture on the hand		4	32	7	40	85	65	4	1	Married	2	5	3
336	2165256	B.O	15	2	9	7	2021-10-27	2	Nyeri	11	6	#NULL!	2021-10-12	1	1	#NULL!	1	55	1	2		for further management. also lack of orthopaedic beds . lack of capacity to handle case. @ the facility and reliability of the specialists isn't adequate						4	32	7	40	85	49	3	2	Widow	2	5	7
913	2154033	B.O	11	2	2	3	2021-08-28	2	Kitengela	2	3	12:00:00	2021-08-28	1	1	#NULL!	2	53	1	2		further management		for MRI lumbar sacral c-spine CT scan				4	7	2	32	119	35	3	2	Single	2	2	7
145	2161549	B.O	11	2	9	3	2021-10-16	2	Syokimau	11	1	09:00:00	2021-10-01	1	2	2	2	53	1	2						the private hospital was too expensive so they opted for knh		4	18	9	72	235	42	3	2	Married	2	2	6
908	2156297	B.O	15	2	10	5	2021-09-23	2	Pangani	12	4	21:00:00	2021-09-19	1	2	1	2	51	1	6	was walking/crossing the road and was hit by a vehicle then referred to mama lucy hospital then kijabe then referred to knh					Financial constraints		4	26	5	15	21	36	3	2	Married	2	1	7
387	2153721	B.O	14	2	2	7	2021-08-18	2	Githurai	2	7	19:59:59.971000	2021-08-18	1	1	#NULL!	1	50	1	2			knh had the right facilities to help with his condition	after the fall the patient had serious head and spine injury which doctors in kiambu level 5 hospital referred him to knh due to facilities to manage the condition				4	9	3	94	43	22	2	2	Single	2	11	7
627	2172667	B.O	15	2	3	2	2021-12-13	2	Kikuyu	3	1	21:00:00	2021-12-03	1	1	#NULL!	2	50	1	6	patient involved in a hit and run and report to sustain injuries on the lower limb	for further management			he was given a referred letter to be given a metal on the leg			4	9	3	94	43	30	3	2	Married	2	7	6
863	2152006	B.O	15	2	2	7	2021-08-11	2	Kerugoya	2	7	16:20:00.038000	2021-08-11	1	1	#NULL!	1	49	2	2		for further management						4	9	3	47	249	49	3	2	Married	2	2	8
574	2156827	B.O	15	2	10	7	2021-09-08	2	Mathare	12	2	10:59:59.971000	2021-09-06	1	2	2	2	48	1	6	pt was hit by a motorcycle as a pedestMlolongorian on his way to a party in mathare	referred for cardiothoracic surgeon evaluation and management						4	26	5	92	152	15	2	2	Minor	2	11	6
525	2156821	B.O	15	2	10	7	2021-09-08	2	Mathare	2	3	10:59:59.971000	2021-08-28	1	2	2	2	48	1	6	patient was hit by a motorvehicle on his way to a party in mathare	cardiothoracic surgeon evaluation and management			patient felt like they would not receive the care they needed and opted to seek medical edvise elsewhere			4	26	5	92	152	15	2	2	Minor	2	9	6
586	2161079	B.O	7	2	9	3	2021-10-02	2	Lucky Summer	12	7	12:00:00	2021-09-29	1	1	#NULL!	1	47	1	1				kemrif hospital didnt have a specialist doctor who would treat his condition	he was in pain. knh is cheaper and has affordable medical services			4	26	5	92	133	23	2	2	Single	2	2	7
122	2156400	B.O	11	2	10	7	2021-09-15	2	Dadaro	1	7	10:59:59.971000	2021-04-14	1	1	#NULL!	2	46	1	6	patient was hit by a reversing car						patient referred to knh for orthopaedic reviews	4	9	3	43	192	93	4	2	Married	2	5	6
270	2153813	B.O	12	2	2	3	2021-08-21	2	Karen	2	3	12:00:00	2021-08-21	1	1	#NULL!	1	45	1	6	pollion passenger on a bodaboda who was involved in RTA. the motorcycle hit the side of a landcuiser and she was ejected from the motorcycle and landed on the side.				she was taken to karen hospital for first aid later on given a referral to knh. she didnt know the reason as to why she was given the referral		due to pain, she didnt want to talk more by asking them all she wanted was a quick medical attention	4	26	5	102	80	26	3	1	Married	2	12	7
300	2174513	B.O	7	2	3	2	2021-12-27	2	Karatina	3	2	22:59:59.971000	2021-12-27	1	1	#NULL!	2	44	1	5		pt referred to KNH for plastic surgery		in karatina hospital they were told is no surgeon to handle their care. they were given referral to KNH -nairobi since nyeri and knh-othaya had no vacancy of admission at that particular time.				4	32	7	40	85	83	4	1	Widow	2	5	3
303	2164417	B.O	11	2	9	2	2021-10-18	2	Kangundo road	11	4	19:00:00.029000	2021-10-17	1	1	#NULL!	2	43	1	6	had a head on collision with a pick up while riding a motorcycle	for further management		lack of investigation machine to examine the extend of injury.				4	18	9	39	81	21	2	2	Single	2	12	6
654	2151549	B.O	15	2	2	5	2021-08-12	2	low farm	2	5	11:30:00.029000	2021-08-12	1	1	#NULL!	2	43	1	5		further management				refer from kangundo		4	18	9	39	#NULL!	#NULL!	1	#NULL!		#NULL!	#NULL!	#NULL!
414	2170912	B.O	2	2	3	3	2021-12-04	2	Kimuka	3	1	19:00:00.029000	2021-12-03	1	1	#NULL!	2	41	1	6	patient was involved in a RTA when he was riding a motorbike that collided with another motorbike	referred for orthopaedic review and maxillofacial surgeon review and further management		doctors in ngong hospital wrote the referral since they were not capable of handling the situation and the relatives just rushed him to knh				4	7	2	32	116	28	3	2	Single	2	5	8
758	2156722	B.O	11	2	10	3	2021-09-04	2	Kajiado	12	1	18:00:00	2021-09-03	1	1	#NULL!	2	41	1	5		for urgent orthopaedic review						4	29	12	48	242	24	2	2	Married	2	2	6
269	2157284	B.O	15	2	2	7	2021-08-04	2	Isinya	2	2	10:00:00.029000	2021-08-02	1	1	#NULL!	2	41	1	6	patient was involved in a motorbike accident with associated neck pain and mild reduction of activity in both upper and lower limb	For urgent neurosurgical review and spine stabilization			during straightening of the spine there was a complication due to the wound that he acquired after the fall which led to ending the treatment at kajiado and this led to referral at knh for further management			4	7	2	31	149	59	3	2	Married	2	12	3
474	2151284	B.O	15	2	2	7	2021-08-04	2	Isinya	2	2	22:00:00.029000	2021-08-02	1	1	#NULL!	2	41	1	6	pt involved in a motorbike accident	referred for urgent neurosurgical review		referred for C-spine stabilization	the patient developed a wound during spine stabilization which got worse and it was very painful so kajiado hospital couldnt continue with their treatment so they were referred to knh to see a specialist			4	7	2	31	149	59	3	2	Married	2	12	3
899	2142058	B.O	15	2	10	7	2021-09-01	1		#NULL!	#NULL!	#NULL!	#NULL!	1	2	1	2	39	2	4		for further management. Jumuia hospital didnt have the capacity to manage the case						4	26	5	13	95	32	3	1	Married	2	2	#NULL!
638	2171455	B.O	2	2	3	6	2021-12-07	2	Juja	10	6	18:29:59.971000	2021-11-30	1	1	#NULL!	2	38	3	6	patient was hit by a motorbike while walking along the road	further management		1st went jkuat to do first aid then he was referred level 5 thika hospital. no treatment just returned to jkuat due to pain and edema	referred to knh because he had to be put metal and thika level didnt have the metal			4	9	3	28	61	48	3	2	Married	2	4	7
747	2165240	B.O	15	2	9	6	2021-10-26	2	Kangemi	11	2	19:30:00	2021-10-25	1	1	#NULL!	2	37	1	6	the patient is reported to have been riding a motorbike when he lost control on the way and hit a drum that was along the road and he fell sustaining the injuries	for x-rays of head , chest, left knee and further management		referred due to lack of investigation machine				4	26	5	102	80	23	2	2	Separated & Divorced	2	7	6
486	2172703	B.O	11	2	3	6	2021-12-14	2	Buruburu	3	2	15:00:00	2021-12-13	1	1	#NULL!	2	29	1	5					he was taken to AAR health care buruburu but due to financial problem the family requested for a referral to kenyatta national hospital.			4	26	5	64	229	46	3	2	Married	2	2	6
417	2169348	B.O	14	2	3	5	2021-12-16	2	Westlands	3	7	15:00:00	2021-12-15	1	1	#NULL!	1	26	1	2		for further management			after the fall, he was taken to Germany hospital where x-ray was done but refered to kenyatta national hospital by the request of his HR of the company he works "kinde engineering company" for further review of the x-ray and management			4	26	5	13	95	26	3	2	Married	2	4	8
923	2151336	B.O	14	2	2	1	2021-08-06	2	Gatundu	6	5	12:00:00	2021-07-29	1	2	2	2	25	1	6	was hit by a truck by the roadside as she was wallking / crossing the road	for review by plastic surgeon and further management						4	9	3	23	34	37	3	1	Single	2	2	6
584	2164415	B.O	14	2	9	2	2021-10-18	2	Town - CBD	11	2	13:59:59.971000	2021-10-18	1	1	#NULL!	1	20	1	6	pt hit by a motorcycle while crossing the road	patient referred to knh for further management			knh is cheaper compared to coptic hospital . coptic hospital didnt have an orthopaedic doctor to manage his condition, he was unconscious upon admission			4	26	5	56	103	72	4	1	Widow	2	1	3
907	2161012	B.O	11	2	10	5	2021-09-30	2	Town - CBD	12	7	18:00:00	2021-09-29	1	1	#NULL!	1	20	1	6	she was involved in RTA- hit by a motorcycle while walking in town	further management				Financial constraints		4	26	5	41	90	41	3	1	Single	2	1	8
848	2151669	B.O	11	2	2	6	2021-08-17	2	Kangundo road	2	3	21:00:00	2021-08-14	1	1	#NULL!	1	20	1	6	pt was a pillar passenger who was knocked down by a vehicle in kangundo road on saturday	for further orthopaedic management						4	26	5	13	123	23	2	1	Single	2	11	8
156	2163093	B.O	15	2	9	5	2021-10-14	1		#NULL!	4	#NULL!	#NULL!	1	1	#NULL!	2	20	1	5						referred to knh due to financial constraints		4	27	6	1	6	28	3	2	Single	2	2	7
850	2156401	B.O	11	2	10	7	2021-09-15	2	Meru - Embu Highway	12	2	21:00:00	2021-09-13	1	1	#NULL!	2	18	1	6	the patient was involved in RTA while riding a motorcycle, he hit a bump, lost control and fell on the road by his back	patient required to be attended by a specialized doctor ./for neurosurgeon review and further management						4	18	9	39	59	29	3	2	Married	2	2	7
227	2160943	B.O	11	2	10	6	2021-09-28	2	Chuka-meru road	12	4	16:59:59.971000	2021-09-26	1	1	#NULL!	1	18	1	6	involved in an rta as a passenger in a matatu which lost control and rolled. reports pain in the left hip	went to chuka level 5 hospital and they were referred to knh hospital because chuka lacked the doctors to treat his conditions			they believed kenyatta has a way to relieve his pain			4	26	5	16	208	45	3	2	Married	2	4	6
454	2156831	B.O	15	2	10	7	2021-09-08	2	Chogoria	2	4	19:59:59.971000	2021-08-29	1	2	2	2	18	1	6	she was a passenger on a motorbike when they were hit by a police patrol vehicle	FOR FURTHER MANAGEMENT		first she was taken to chogoria hospital but went to chuka hospital for a referral letter since it is a level 5 hospital. they were referred to knh because she was suppose to be done a surgery and put metal		financial constraints		4	37	7	61	163	24	2	1	Single	2	2	7
595	2169724	B.O	15	2	8	1	2021-11-26	2	Kanjuki road	10	6	10:00:00.029000	2021-11-23	1	1	#NULL!	2	18	1	6	pt involved in RTA while riding a motorbike . he fell from a bodaboda. he was hit by a lorry	referred to knh for neurosurgery review and further management			the doctors suspected that he had a spine fracture when they looked at the xray. they referred him to knh because chuka did not have a spine specialist. but fortunately, he was okay no spine injury			4	37	7	9	93	36	3	2	Married	2	7	6
870	2166633	B.O	15	2	8	5	2021-11-11	1		#NULL!	#NULL!	#NULL!	#NULL!	1	2	2	1	18	1	4		for further management						4	37	7	74	113	35	3	1	Separated & Divorced	2	2	6
752	2165481	B.O	24	2	9	6	2021-10-19	1		#NULL!	#NULL!	#NULL!	#NULL!	1	2	2	1	17	2	4				the hospital had no chemotherapy service hence transfered to kenyatta			was told by a doctor to go to knh for unknown reason	4	21	7	26	49	13	1	1	Minor	2	11	6
887	2169351	B.O	14	2	8	6	2021-11-16	2	Kawangware	10	2	21:00:00	2021-11-15	1	1	#NULL!	1	16	1	1								4	26	5	10	94	26	3	2	Married	2	2	7
630	2154049	B.O	11	2	2	4	2021-08-29	2	fedha-mombasa road	2	3	21:00:00	2021-08-28	1	1	#NULL!	2	14	1	6	patient was a pedestrian knocked by a speeding vehicle	further management		first taken to a dispensary by motorist where he was done first aid then taken to mama lucy hospital but the family opted for knh due to good medical facilities and availability of equipment where he is supposed to be put metal on the leg				4	26	5	16	30	33	3	2	Single	2	2	7
631	2155774	B.O	4	2	2	4	2021-08-29	1		#NULL!	#NULL!	#NULL!	#NULL!	1	1	#NULL!	2	12	3	4		for orthopaedic review and management		the patient needed an implant surgery and at bliss healthcare they could not perform the surgery due to facilites so they were referred to knh				4	22	8	78	#NULL!	36	3	1	Married	2	1	#NULL!
481	2156388	B.O	14	2	10	4	2021-09-26	2	South C	12	3	19:00:00.029000	2021-09-25	1	1	#NULL!	2	11	1	6	a motorbike rider hit by a salon car from behind falling on the right side of the body on tarmac	on request				hospital was too expensive and the patients felt that they could afford their service .		4	26	5	16	53	31	3	2	Married	2	7	6
910	2156612	B.O	8	2	10	4	2021-09-12	2	Joska	12	3	12:00:00	2021-09-11	1	1	#NULL!	2	8	1	6	Involved in RTA head on collision with another motorbike	for urgent surgical review and further management		CT scan head				4	18	9	39	59	19	2	2	Single	2	7	6
653	2159677	B.O	11	2	9	6	2021-10-12	1		#NULL!	#NULL!	#NULL!	#NULL!	1	1	#NULL!	2	8	1	4		for orthopaedic surgeon review and for further mnagement		lack of quality management	after the accident in 2005 he was taken to bahati hospital but referred to kenyatta national hospital because of good doctor and management facility since he was not recovering from the injury			4	18	9	39	59	46	3	2	Married	2	2	6
851	2153838	B.O	15	2	2	4	2021-08-22	2	Mlolongo	2	4	10:59:59.971000	2021-08-22	1	1	#NULL!	2	6	1	6	ran over by a vehicle after alighting and accidentally falling on its path	for orthopaedic review and possible plastic surgery						4	19	9	49	224	34	3	1	Single	2	4	8
518	2164446	B.O	12	2	9	6	2021-10-19	2	school- athi river	11	2	12:00:00	2021-10-18	1	1	#NULL!	1	6	1	2		better doctors to manage the case		better facilities to handle the case				4	18	9	42	135	9	1	2	Minor	2	11	6
841	2165055	B.O	11	2	3	7	2021-12-08	2		10	6	12:00:00	2021-11-30	1	2	1	2	6	1	5		refer to knh upon relative request for further management						4	18	9	72	3	38	3	2	Married	2	2	6
487	2167432	B.O	20	2	8	5	2021-11-04	1		#NULL!	#NULL!	#NULL!	#NULL!	1	1	#NULL!	2	4	3	4			went to aga khan hospital first then	Dr fazal referred her to knh and he treated people here	she came and therewere no beds sh she left disappointed			4	26	5	10	107	32	3	1	Single	2	4	8
346	2170152	B.O	4	2	8	1	2021-11-19	1		#NULL!	#NULL!	#NULL!	#NULL!	1	1	#NULL!	2	4	3	4		her case was very serious and in Aga Khan bills could exceed the patient's capability and that's the reason as to why they preferred KNH since they need good services and in an affordable price.						4	9	3	94	219	52	3	1	Married	2	4	8
635	2171196	B.O	7	2	3	3	2021-12-11	2	Thika Road	3	5	18:00:00	2021-12-09	1	1	#NULL!	2	3	1	6	involved in RTA riding a motorcycle involved in head on collision with another motorvehicle and sustained injuries on the left hand	further management					unavailable surgeon for the various operation. patient referred for further surgery. surgeon was to arrive in three days time	4	26	5	41	216	36	3	2	Married	2	2	6
26	2171245	EOO	2	2	8	3	2021-11-27	2	University Way	10	3	15:00:00	2021-11-27	1	1	#NULL!	2	2	3	6	patient was riding a motorbike when he was hit vby a car			PATIENT WAS TAKEN TO AAR BUT THE MACHINE WAS NOT WORKING HENCE REFERRED TO AGA KHAN .		DUE TO FINANCIAL CONSTRAINTS IN AGA KHAN THE PATIENT OPTED TO BE TRANSFERRED TO KNH SINCE HE HAD NHIF COVER		4	26	5	96	187	45	3	2	Married	2	9	7
18	2156851	EOO	11	2	10	5	2021-09-09	2	Rongai	12	5	10:59:59.971000	2021-09-09	2	1	#NULL!	2	142	1	6	Patient was involved in an RTA while on a motorcycle and was hit by a lorry from behind -fell on tarmac and sustained injury	For urgent abdomino pelvic CT scan for renew by orthopedic surgery general sur						4	7	2	32	214	22	2	1	Single	2	11	8
17	2151204	EOO	15	2	2	4	2021-08-01	2	Kimbo	6	3	19:59:59.971000	2021-07-31	2	1	#NULL!	2	137	1	6	She was hit by an oncoming car while on bodaboda back seat and sustained injury						The patient does not remember the reason since she was in critical condition hence followed advice from doctor in mind she needed recovery	4	23	4	21	91	33	3	1	Married	2	4	7
287	2165747	B.O	5	2	9	1	2021-10-29	1		#NULL!	#NULL!	#NULL!	#NULL!	2	1	#NULL!	1	114	3	4		for lumba microscopy dicesctomy				Aga khan hospital was expensive for the patient to afford and they preferrred KNH due to finance and good treatment		4	26	5	36	25	54	3	2	Married	4	4	7
20	2161078	EOO	14	2	9	3	2021-10-02	2	OLOITOKTOK	12	7	04:59:59.971000	2021-09-29	2	1	#NULL!	2	108	1	6	INVOLVED IN RTA ON WEDNESDAY ALONG OLOITOKTOK WHILE HE WAS DRIVING A PRIVATE CAR	TAKEN TO OLOITOKTOK HOS[PITAL CAPABILITY THUS HE WAS REFERRED TO KNH FOR FURTHER MANAGEMENT		REFERRED TO KNH FOR FURTHER MANAGEMENT AND AVAILABILITY OF EQUIPMENTS AND NEDED RESOURCES.				4	9	3	58	131	22	2	2	Single	2	11	8
297	2169385	B.O	15	2	3	7	2021-12-22	1		#NULL!	#NULL!	#NULL!	#NULL!	2	2	2	1	91	2	5					patient preferred KNH dut to availability of resources and reliability of health professionals, and known Top hospital in kenya		the hospital declared and referred the patient to KNH . patient had stayed for long without service and the workmates decided to take him to KNH.	4	26	5	41	87	66	4	2	Married	2	2	7
77	2155811	B.O	19	2	2	2	2021-08-30	1		#NULL!	#NULL!	#NULL!	#NULL!	2	1	#NULL!	1	90	3	4		availability of qualified human resource for outpatient services.			Her two children (twins) who were not improving while at thika level 5 healed in two days after being brought to KNH. Thats why she chose KNH. she was advised by her friend.			4	9	3	98	69	30	3	1	Married	2	4	8
207	2173026	B.O	7	2	3	5	2021-12-23	2	Uthiru	3	7	15:00:00	2021-12-22	2	1	#NULL!	1	90	1	2					patient trusted that knh was cheaper and had better services			4	9	3	47	249	29	3	2	Single	2	11	8
294	2151430	B.O	11	2	2	2	2021-08-09	2	Nakuru - Nairobi Highway	2	2	10:00:00.029000	2021-08-09	2	2	1	1	90	1	6	was involved in an accident while travelling to nairobi along nairobi-bakuru highway				pt was transferred to KNH because st mary's mission hospital was far from her relatives since thhey live in nairobi which is next to knh			4	26	5	17	243	30	3	1	Married	2	1	7
691	1856109	B.O	15	2	3	7	2021-12-08	1		#NULL!	#NULL!	#NULL!	#NULL!	2	1	#NULL!	1	90	2	4					pt thought knh would be better	knh is more affordable		4	26	5	56	127	33	3	2	Separated & Divorced	2	2	7
459	2164592	B.O	14	2	9	1	2021-10-22	2	Rongai	11	7	19:59:59.971000	2021-10-20	2	1	#NULL!	1	90	1	1				he is a student and was told by the school administration to seek medical care in knh hospital	wanted the student to receive the maximum treatment since it happened in school			4	7	2	32	214	20	2	2	Single	2	11	8
829	2155356	B.O	15	2	2	1	2021-08-27	1		#NULL!	#NULL!	#NULL!	#NULL!	2	1	#NULL!	1	90	2	4					patient says knh has good services and its the only hospital that could help his daughter		the pt says his daughter was not cured there for two times hence he decided to got to knh to get different services	4	26	5	16	172	15	2	1	Minor	2	11	7
338	2161196	B.O	14	2	9	6	2021-10-05	2	Arthi River	11	2	17:30:00.029000	2021-10-04	2	1	#NULL!	1	90	1	2					workmates/ colleagues decided to take him to KNH without his consent			4	18	9	72	3	24	2	2	Married	2	2	7
321	1688132	B.O	14	2	8	6	2021-11-16	2	Kiambu	10	3	09:00:00	2021-11-13	2	1	#NULL!	1	90	1	2					Neema hospital was a way too small it had no metals that are normally put on the leg so a friend of his suggested that they should go to knh and thats how they came			4	9	3	94	101	69	4	1	Widow	2	2	#NULL!
847	2154786	B.O	2	2	3	2	2021-12-13	2	Kariobangi	5	1	22:00:00.029000	2021-01-22	2	2	2	1	90	3	2					patient was not getting well after numerous hospital visits and saw it wise to come to knh			4	9	3	94	219	34	3	2	Married	2	9	8
147	2156419	B.O	14	2	10	5	2021-09-16	2	Mombasa Road	12	5	09:00:00	2021-09-09	2	1	#NULL!	1	90	1	6	Involved in an accident of a PSV matatu and a lorry.					Patient chose knh since knh was cheaper		4	26	5	41	200	22	2	2	Single	2	11	8
93	2163495	B.O	20	2	9	2	2021-10-25	2	Karura	11	3	09:00:00	2021-10-23	2	1	#NULL!	1	90	3	2			After going to burunana hospital, a friend advised the patient to go to KNH since they had the best orthopaedic surgery.					4	26	5	96	89	56	3	1	Single	2	4	8
570	2151582	B.O	23	2	2	3	2021-08-14	2	Waiyaki Way	2	1	20:44:59.971000	2021-08-13	2	1	#NULL!	1	90	1	6	hit and run from a motorcycle from behind . strike a bus head on thrown by the roadside						he was unconscious and was piccked by an ambulance and decided to bring to knh	4	7	2	32	195	23	2	2	Single	2	7	8
754	2166624	B.O	14	2	8	6	2021-11-09	2	Tasia	10	4	10:59:59.971000	2021-11-07	2	1	#NULL!	1	90	1	6	patient was riding a bodaboda when he was hit from the rear by a matatu nissan throwing him on the roadside	sought second opinion in knh after worsening of symptoms after visiting a private facility		went tobistol hospital but they didnt have enough equipments and services to treat him	he preferred to come to knh hospital and receive better treatment			4	26	5	11	182	35	3	2	Married	2	7	7
255	2155214	B.O	15	2	10	7	2021-09-01	2	Kaloleni	2	4	19:59:59.971000	2021-08-01	2	1	#NULL!	1	90	2	1							They are used in coming KNH. His mother was working at knh hence was brought direct to the hospital and could afford everything.	4	10	8	35	70	46	3	2	Single	2	2	7
179	2168381	B.O	2	2	8	4	2021-11-14	2	Kisii Town	2	4	12:00:00	2021-08-29	2	1	#NULL!	1	90	3	6	patient involved in an RTA but didnt need surgery				patient opted straight for knh where he believed he'd receive better services			4	22	8	78	162	49	3	2	Married	2	4	8
364	2170837	B.O	15	2	3	5	2021-12-02	2	Nyeri	3	7	22:00:00.029000	2021-12-01	2	1	#NULL!	1	90	1	6	sustained injuries after falling from a moving motorcycle and landed on right knee						the nearest hospital (nyeri referral hospital) staffs refused to handle the case and the patient decided on his own to KNH for treatment	4	26	5	10	94	27	3	2	Separated & Divorced	2	2	7
683	2170899	B.O	14	2	3	1	2021-12-03	2	Lower Kabete	3	5	22:00:00.029000	2021-12-02	2	1	#NULL!	1	90	1	2					patients employer said pt to be rushed to KNH	Financial constraints		4	9	3	43	32	34	3	2	Married	2	2	6
642	2169470	B.O	14	2	8	1	2021-11-19	2	Rongai	10	1	18:00:00	2021-11-05	2	1	#NULL!	1	90	1	5							the hospital she had gone to did a poor stitching to the injury so she was disappointed and decided to seek help in knh	4	7	2	32	214	13	1	1	Minor	2	11	6
776	2162536	B.O	2	2	9	6	2021-10-12	2	Town - CBD	11	6	10:59:59.971000	2021-10-12	2	1	#NULL!	1	90	3	6	patient reports to have been involved in RTA along ronald ngara street after being hit by a motorcycle which stepped over him					could not afford payment of private hospital		4	24	9	81	51	55	3	2	Married	2	9	8
94	2159467	B.O	19	2	10	5	2021-09-23	2	SCHOOL IN ISIOLO	12	5	10:00:00.029000	2021-09-09	2	1	#NULL!	1	90	3	2				Inadequate health services				4	6	10	27	202	11	1	1	Minor	2	11	6
519	2169749	B.O	11	2	8	1	2021-11-26	2	Baba Dogo	10	1	10:59:59.971000	2021-11-26	2	1	#NULL!	1	90	1	6	patient was hit by a lorry and sustained injury to back, legs and hands	for further management			patient came to knh for further management			4	26	5	36	25	25	3	2	Married	2	2	7
214	2159678	B.O	14	2	9	6	2021-10-12	1	Arthi River	1	5	19:00:00.029000	2021-04-01	2	1	#NULL!	1	90	2	6	patient got involved in an accident				patient chose knh because he believed it had qualified medical health practitioners			4	26	5	56	103	23	2	2	Single	2	2	7
229	2166982	B.O	11	2	8	7	2021-11-03	2	Kyang'ombe road	10	6	13:59:59.971000	2021-11-02	2	1	#NULL!	1	90	1	6	patient is a motorcycle rider who was chasing a matatu as a police officer directed him. unfortunately, he hit a car that had put on emergency brakes striking his left knee on the car and experiencing pain at the hip region				He believed that he would be referred to knh hospital at last so he decided to come directly to kenyatta national hospital.			4	26	5	16	208	27	3	2	Married	2	7	7
341	2174780	B.O	2	2	3	6	2021-12-21	2	Mombasa Road	3	5	22:00:00.029000	2021-12-16	2	2	1	1	90	3	6	pts car was hit by another car and the leg was squeezed between the door. involved in a head on collision with another motorvehicle (pick-up truck) while driving a van along Mombasa road in mlolongo				after the accident the patient opted to be taken to radiant hospital due to his NHIF card that covers Radiant	in Radiant, he was not managed well because after discharge he was feeling intense pain . his company (that he was working for) was supposed to pay his bills decided to choose for him KNH as their hospital of choice		4	26	5	92	218	55	3	2	Married	2	3	#NULL!
150	2156531	B.O	11	2	10	4	2021-09-19	2	Lavington	12	5	06:00:00	2021-09-16	2	1	#NULL!	1	90	1	6	while riding a motorbike, he tried to avoid hitting a pedestrian, loosing control and hit a pavement					cost of treatment at mariakani was high		4	26	5	56	103	24	2	2	Single	2	4	7
625	2161129	B.O	15	2	9	4	2021-10-03	2	Kamulu	11	1	19:59:59.971000	2021-10-01	2	1	#NULL!	1	90	1	6	involved RTA as pillion passenger on motorbike and the motorbike rider was trying to avoid head on collision with an oncoming motorbike				brought to knh by an ambulance unconsciously. pt also complemented on quality services being rendered at knh			4	18	9	39	59	46	3	2	Married	2	9	7
650	2169707	B.O	15	2	8	5	2021-11-25	2	South C	10	7	11:44:59.971000	2021-11-24	2	1	#NULL!	1	90	1	2						the patient had NHIF and he could use it to pay in KNH cause knh is public and affordable		4	26	5	56	103	30	3	2	Married	4	2	8
153	2166983	B.O	11	2	8	7	2021-11-03	2	Waiyaki Way	10	6	21:00:00	2021-11-02	2	1	#NULL!	1	90	1	2						well wishers thought knh was cheap and had better services so they brought the patient		4	9	3	47	112	33	3	2	Married	2	2	7
281	2161158	B.O	15	2	9	2	2021-10-04	2	Rongai	11	4	19:00:00.029000	2021-10-03	2	1	#NULL!	1	90	1	1					SAITOTI hospital was very expensive. ho opted KNH because it is affordable and all his problems are sorted and taken care off. the doctors are very understanding so he could not think of any other hospital aside from KNH.			4	7	2	32	214	39	3	2	Married	2	1	7
172	2164614	B.O	14	2	9	3	2021-10-23	2	Embakasi	11	1	22:59:59.971000	2021-10-22	2	1	#NULL!	1	90	1	1					Patient believed in knh and came for treatment			4	26	5	14	238	45	3	2	Married	2	2	6
456	2161583	B.O	14	2	9	5	2021-10-07	2	Tononoka	11	5	19:25:00.019000	2021-10-07	2	1	#NULL!	1	90	1	5					his manager decided him to be brought to knh because it is a public hospital and is financially affordable			4	26	5	16	173	26	3	2	Single	2	2	7
689	2153903	B.O	15	2	2	7	2021-08-25	2	Muthangari area	2	6	19:00:00.029000	2021-08-24	2	1	#NULL!	1	90	1	6	pt involved in RTA as a pillion rider after a head on collision with an SUV	Capacity to manage the case. Waithaka HC could not manage the case			family preferred to bring pt to knh			4	26	5	11	226	35	3	2	Married	2	2	6
139	2159322	B.O	3	2	10	4	2021-09-19	2	Meru	12	1	10:59:59.971000	2021-09-17	2	1	#NULL!	1	90	3	2					she wanted the best services thus came to knh			4	9	3	22	98	79	4	2	Married	2	5	3
302	2163179	B.O	14	2	9	3	2021-10-16	2	Kawangware	11	1	19:00:00.029000	2021-10-15	2	1	#NULL!	1	90	1	6	pt was a motorcycle rider when he was hit by a lorry.	brought in by well wishers				didnt have enough money to be attended to at wema hopsital since it is a private facility		4	26	5	10	94	24	2	2	Single	2	2	7
306	2164944	B.O	15	2	3	7	2021-12-01	2	RUNYENJES	3	1	21:00:00	2021-12-17	2	2	1	1	90	2	6	patient was involved in RTA sustaining injuries on the left hand and left arm					the asked for the referral due to financial issues sinces they had managed the condition for quiet some time and their accounts were at risk of draining		4	9	3	94	183	51	3	1	Single	2	1	7
291	2171095	B.O	11	2	3	5	2021-12-09	2	Kileleshwa	3	7	07:30:00	2021-12-08	2	1	#NULL!	1	90	1	6	patient was it by a car while riding a motorcycle	the patient was rushed to KNH by good samaritans since they thought muthangari was too small to manage the patient's condition						4	26	5	10	94	19	2	2	Single	2	7	7
183	2166933	B.O	15	2	8	5	2021-11-11	2	Waithaka	10	6	21:00:00	2021-11-30	2	1	#NULL!	1	90	1	5					the patient's condition was critical thus got admitted to knh			4	26	5	11	250	52	3	2	Separated & Divorced	2	2	3
849	2154082	B.O	15	2	2	2	2021-08-30	2	Kangemi	2	5	19:00:00.029000	2021-08-26	2	1	#NULL!	1	90	1	6	patient was involved in RTA when he was coming from his job and got hit from behind by a car that got away, hit by a lorry				pt says he saw KNH to be better			4	26	5	10	94	31	3	2	Married	2	2	6
764	2169321	B.O	14	2	8	2	2021-11-15	2	Kisumu	10	4	13:59:59.971000	2021-11-14	2	1	#NULL!	1	90	1	2		no orthopaedic specialists were available				aga khan was expensive		4	7	2	32	116	26	3	2	Married	2	1	8
898	1972859	B.O	14	2	2	6	2021-08-03	1		#NULL!	#NULL!	#NULL!	#NULL!	2	2	2	1	90	2	4					Patient prefers knh since family members have been treated there and fully recovered			4	26	5	102	80	19	2	2	Single	2	11	7
146	2153633	B.O	19	2	2	4	2021-08-15	1		#NULL!	#NULL!	#NULL!	#NULL!	2	1	#NULL!	1	90	3	4							was brought to knh by her husband who works in nairobi	4	34	11	5	10	47	3	2	Married	2	12	6
399	2155724	B.O	2	2	2	5	2021-08-26	1		#NULL!	#NULL!	#NULL!	#NULL!	2	1	#NULL!	1	90	3	4		it was the patient preference since they are used to receive treatment at knh						4	26	5	96	194	61	3	2	Married	2	1	8
317	2170954	B.O	15	2	3	4	2021-12-05	1		#NULL!	#NULL!	#NULL!	#NULL!	2	1	#NULL!	1	90	1	4		Lack of capital to handle the case (told by a nurse @ the dispensary)			pt preference to seek medication @ knh after being told at the nearby dispensary that they cant handle the case.			4	26	5	11	20	70	4	1	Widow	2	12	6
682	2166753	B.O	14	2	8	2	2021-11-08	1		#NULL!	#NULL!	#NULL!	#NULL!	2	1	#NULL!	1	90	1	4		Pt saw ngara hospital couldnt manage his condition						4	26	5	36	75	43	3	2	Married	2	1	6
258	2100183	B.O	12	2	2	1	2021-08-20	1		#NULL!	#NULL!	#NULL!	#NULL!	2	2	2	1	90	2	4		his operation could only be carried out in knh			she wanted a level 6 hospital with good equipment so she opted for knh and it is the nearest level 6 hospital			4	9	3	94	219	8	1	2	Minor	2	11	6
409	1967131	B.O	15	2	9	4	2021-10-24	1		#NULL!	#NULL!	#NULL!	#NULL!	2	1	#NULL!	1	90	1	4			poor infrastructure	went to nakuru level 5 hospital and they did not like the services and they decided to bring him to knh	they trust kenyatta national hospital			4	27	6	82	204	24	2	2	Married	2	11	8
681	2171350	B.O	2	2	3	5	2021-12-02	1		#NULL!	#NULL!	#NULL!	#NULL!	2	1	#NULL!	1	90	3	6	involved in RTA in july 2018. had closed t/f fracture -implant failure done in nairobi women hospital for implant removal	the doctor who did the patients surgery at nairobi womens was working at knh						4	26	5	36	227	49	3	2	Married	2	4	8
374	2169372	B.O	15	2	8	6	2021-11-16	1		#NULL!	#NULL!	#NULL!	#NULL!	2	1	#NULL!	1	90	1	4				mukumu hospital is a private hospital and they didn't have enough to pay for the services	they believed knh was the best hospital they could treat him and recover and he would go back to work as before.			4	8	13	34	169	51	3	2	Married	2	5	6
767	2156488	B.O	12	2	9	7	2021-10-06	1		#NULL!	#NULL!	#NULL!	#NULL!	2	1	#NULL!	1	90	1	4			inadequate facilities				the facility had no big doctors to manage. the pt said her aughter had head injuries hence CT scan was to be done and referred to be seen by big doctors for the leg problem also	4	26	5	16	208	3	1	1	Minor	2	9	6
340	2149215	B.O	2	2	2	2	2021-08-02	1		#NULL!	#NULL!	#NULL!	#NULL!	2	1	#NULL!	1	90	3	4					pt preference after being adviced by a friend to seek medication @ knh and also complained of poor services being rendered @ the metropolitan hospital		a friend suggested to him that he would find a good doctor in KNH to treat his condition	4	26	5	64	13	42	3	2	Married	2	4	8
73	2126141	B.O	14	2	9	5	2021-10-14	1		#NULL!	#NULL!	#NULL!	#NULL!	2	1	#NULL!	1	90	2	4						It was too expensive for him to travel from where he stays to medico		4	26	5	92	153	24	2	2	Single	2	11	8
216	2171361	B.O	5	2	3	5	2021-12-02	1		#NULL!	#NULL!	#NULL!	#NULL!	2	1	#NULL!	1	90	3	4		lamenectomy and fusion		Availability of resources (equipments)	patient preferred knh after being advised by a friend(for surgical procedure)			4	32	7	75	174	58	3	1	Married	2	5	7
394	2165778	B.O	2	2	8	2	2021-11-01	1		#NULL!	#NULL!	#NULL!	#NULL!	2	1	#NULL!	1	90	3	4		it was the patient's preference to be treated at knh rejecting all other health facilities in mombasa						4	22	8	78	162	52	3	2	Married	2	4	7
423	2122257	B.O	5	2	3	5	2021-12-02	1		#NULL!	#NULL!	#NULL!	#NULL!	2	1	#NULL!	1	90	3	4					she was given a referral from Kisii. she was told KNH is the best and will offer her good operation services			4	12	11	4	234	66	4	1	Married	2	5	7
382	2156229	B.O	11	2	10	6	2021-09-21	1		#NULL!	#NULL!	#NULL!	#NULL!	2	2	2	1	90	1	4					keno doctors were ignorant . they were saying the implant was okay yet it was not the case so the opted to change the hospital then a friend of his suggested knh dut to availability of implants			4	9	3	24	42	49	3	1	Married	2	1	6
416	2168470	B.O	4	2	8	7	2021-11-17	1		#NULL!	#NULL!	#NULL!	#NULL!	2	1	#NULL!	1	90	3	4					advised by a friend to come to kenyatta national hospital because they have good surgeon and good services for she been suffering with the injury for so long			4	23	4	46	65	50	3	1	Married	2	5	6
837	2137629	B.O	15	2	2	7	2021-08-04	1		#NULL!	#NULL!	#NULL!	#NULL!	2	1	#NULL!	1	90	1	4		It was a bad injury and came for specialized treatment. Even Coptic Hospital refused to manage						4	26	5	11	193	35	3	2	Single	2	1	7
680	2167596	B.O	15	2	8	1	2021-11-19	1		#NULL!	#NULL!	#NULL!	#NULL!	2	1	#NULL!	1	90	1	4		mother of patient believes knh has better doctors				mother couldnt afford services at jumuia hospital		4	26	5	92	48	15	2	2	Minor	2	11	6
184	2122847	B.O	15	2	2	7	2021-08-25	1		#NULL!	#NULL!	#NULL!	#NULL!	2	1	#NULL!	1	90	2	4					After a history of medical check ups and treatments but without recovery, the patient decided to come to knh for treatment			4	26	5	16	208	59	3	2	Married	2	1	7
238	2171427	B.O	2	2	3	2	2021-12-06	1		#NULL!	#NULL!	#NULL!	#NULL!	2	1	#NULL!	1	90	3	4							Dr Mogire who is working at knh has been his doctor since 2015 so he was advised to come to knh	4	23	4	77	96	41	3	2	Separated & Divorced	2	4	8
916	1807409	B.O	15	2	9	2	2021-10-25	1		#NULL!	#NULL!	#NULL!	#NULL!	2	1	#NULL!	1	90	2	4		further management -specialized doctors to manage the case						4	26	5	10	94	55	3	1	Separated & Divorced	2	5	7
185	2173683	B.O	3	2	8	6	2021-11-16	1		#NULL!	#NULL!	#NULL!	#NULL!	2	1	#NULL!	1	90	3	4						a doctor in aga khan referred the patient to knh since it was very expensive there		4	36	8	6	12	22	2	2	Single	4	1	8
359	2173638	B.O	2	2	3	7	2021-12-15	1		#NULL!	#NULL!	#NULL!	#NULL!	2	1	#NULL!	1	90	3	4							His Aga Khan doctor from Kisumu suggested KNH FOR SPECIALIZED CARE.	4	13	11	52	#NULL!	59	3	2	Married	2	1	8
152	2147215	B.O	11	2	2	2	2021-08-23	1		#NULL!	#NULL!	#NULL!	#NULL!	2	1	#NULL!	1	90	2	4					patient had multiple fractures and needed advanced healthcare			4	26	5	41	19	31	3	1	Single	2	1	8
16	2137613	EOO	15	2	3	7	2021-12-01	1		#NULL!	#NULL!	#NULL!	#NULL!	2	1	#NULL!	1	90	2	4							It was the doctors preference and advice to the patient to go to KNH since the condition was getting out of hand and the the patient relatives decided to take the advice and picked referral.	4	15	7	88	126	39	3	2	Married	2	5	7
117	2156469	B.O	15	2	10	1	2021-09-17	2	Ngong Town	12	1	20:30:00.029000	2021-09-17	2	1	#NULL!	1	90	1	6	patient's left hand was crushed by a falling construction store.						the situation was beyong control by ngong subcounty hospital so they referred patient to knh	4	7	2	32	11	29	3	2	Married	2	2	7
596	2166602	B.O	11	2	8	6	2021-11-09	2	Ngong Town	10	2	19:00:00.029000	2021-11-08	2	1	#NULL!	1	90	1	6	patient was a pedestrian when he was hit by a motorbike	No orthopaedic surgeon		No xrays equipment				4	7	2	32	195	21	2	2	Single	2	1	7
177	2164630	B.O	12	2	9	3	2021-10-23	2	Ngong	11	4	16:00:00.029000	2021-10-10	2	1	#NULL!	1	90	1	2				there were no aavailable doctors at mbagathi where the patient was admitted. so they brought him to knh				4	7	2	32	195	3	1	2	Minor	2	9	3
95	2164685	B.O	15	2	9	2	2021-10-25	2	Ngong	11	3	09:00:00	2021-10-23	2	1	#NULL!	1	90	1	5				No services for needle removal at ngong facility.				4	7	2	32	151	29	3	1	Married	2	2	6
911	2151303	B.O	12	2	3	7	2021-12-08	1		#NULL!	#NULL!	#NULL!	#NULL!	2	1	#NULL!	1	90	2	4								4	7	2	32	195	8	1	2	Minor	2	9	6
347	2161685	B.O	17	2	8	1	2021-11-19	1		#NULL!	#NULL!	#NULL!	#NULL!	2	1	#NULL!	1	90	2	4		the patient was referred and since he had suffered the pain for sometime without recovery he decided to go to knh without hesitating						4	26	5	15	21	44	3	2	Married	2	1	7
289	2167597	B.O	3	2	8	7	2021-11-10	1		#NULL!	#NULL!	#NULL!	#NULL!	2	1	#NULL!	1	90	3	4		the doctor who handled him in nairobi women hospital works in KNH so he referred the patient for easy supervision of the patient and for further management						4	23	4	46	176	30	3	2	Single	2	4	8
780	2164581	B.O	11	2	9	1	2021-10-22	2	ONGATA RONGAI	11	5	21:00:00	2021-10-21	2	1	#NULL!	1	90	1	6	was hit by an oncoming vehicle while on his way home from a drinking spree				pt was taken to knh by the driver of the vehicle which hit him without his consent (was unconscious)			4	7	2	32	214	41	3	2	Married	2	2	6
259	2161557	B.O	11	2	9	5	2021-10-07	2	Ngong Road - Prestige Area	11	6	10:59:59.971000	2021-10-05	2	1	#NULL!	1	90	1	6	patient was crossing the road when he was hit by a motorbike abd sustained injuries to his face, mouth, abdomen and left lower limb			xray machines in mbagathi hospital were not working at that particular time. the patient was taken to mbagathi by good samaritans	financial constraints hindered him to seek medication to a private hospital thus preferred KNH			4	26	5	56	103	62	3	2	Married	2	9	6
781	2164532	B.O	15	2	9	5	2021-10-21	2	Lusaka Road	11	7	22:59:59.971000	2021-10-20	2	1	#NULL!	1	90	1	6	the patient incurred knee injury along lusaka road while on a motorbike after losing control				lack of enough money (financial constraints) to seek medication @ nairobi west hospital forced her to go to knh			4	26	5	14	27	22	2	1	Single	2	4	7
476	2168321	B.O	20	2	8	5	2021-11-11	1		#NULL!	#NULL!	#NULL!	#NULL!	2	1	#NULL!	1	90	3	4		the operation was already done in knh by dr ombachio about 8 years back so since it was a repaetition they preferred to go back to knh						4	26	5	36	227	34	3	2	Married	2	9	8
533	2171431	B.O	3	2	3	2	2021-12-06	2	Mwingi	3	2	00:00:00	2021-12-06	2	1	#NULL!	1	90	3	6	patient involved on high speed MVA hit a tractor from behind				because of close proximity to knh and had a relative working in knh pharmacy			4	26	5	56	247	62	3	2	Married	2	2	8
169	2156749	B.O	14	2	10	4	2021-09-05	2	Maragua	12	3	16:00:00.029000	2021-09-04	2	1	#NULL!	1	90	1	6	patient was involved in a head on collision where he was it on the right side by a matatu						family opted for knh since they lived in nairobi	4	26	5	92	48	25	3	2	Married	2	2	7
769	2170134	B.O	4	2	3	7	2021-12-08	1		#NULL!	#NULL!	#NULL!	#NULL!	2	1	#NULL!	1	90	3	4				she had osteoarthritis ./lack of equipment ./they dont do knee surgery		few doctors ./knh has good doctors		4	23	4	46	176	54	3	1	Married	2	9	8
894	2178470	B.O	4	2	8	7	2021-11-17	1		#NULL!	#NULL!	#NULL!	#NULL!	2	1	#NULL!	1	90	3	4		specialized doctor after several failed attempts at murang'a peripheral facilities						4	19	9	49	168	50	3	1	Married	2	5	7
107	2132914	B.O	14	2	2	4	2021-08-01	1		#NULL!	#NULL!	#NULL!	#NULL!	2	1	#NULL!	1	90	1	4					patient needed a spinal translant and murang'a hospital could not offer the services, so then decided to come to knh			4	23	4	67	146	54	3	1	Widow	2	12	6
91	2160618	B.O	15	2	9	7	2021-10-20	1		#NULL!	#NULL!	#NULL!	#NULL!	2	2	2	1	90	1	4					After trying several hospitals without recovery, the patient decided to come to knh			4	23	4	46	66	69	4	1	Married	2	5	6
464	2171359	B.O	14	2	3	4	2021-12-19	1		#NULL!	#NULL!	#NULL!	#NULL!	2	2	2	1	90	1	4		the patient was referred to knh and took the referral without questionning						4	23	4	46	105	73	4	1	Married	2	5	6
591	2163426	B.O	2	2	9	5	2021-10-21	1		#NULL!	#NULL!	#NULL!	#NULL!	2	1	#NULL!	1	90	3	4					The neck was painful and wanted to be treated but murang'a level 5 hospital did not have a specialist doctor to treat him	the family proposed they bring him to knh hospital to ensure he gets quality treatment at a cheaper (affordable) medical service		4	23	4	21	33	83	4	2	Married	2	5	3
165	2170103	B.O	5	2	8	2	2021-11-08	1		#NULL!	#NULL!	#NULL!	#NULL!	2	1	#NULL!	1	90	3	4					patient had confidence in knh			4	26	5	56	127	58	3	1	Separated & Divorced	2	9	8
765	2166596	B.O	15	2	3	3	2021-12-11	2	corner junction	3	3	22:00:00.029000	2021-12-04	2	1	#NULL!	1	90	1	5						the patient went to mike sedec but he didnt have enough money to cater for the treatment and decided as a family to go to kenyatta national hospital		4	26	5	10	94	24	2	2	Married	2	2	7
410	2173046	B.O	11	2	3	5	2021-12-23	2	Mbagathi Road	3	5	12:00:00	2021-12-23	2	1	#NULL!	1	90	1	6	patient involved in an RTA when he was riding a motorbike and collided with a trailer sustaining injuries to his left leg	further management			the patient preferred to be taken to knh keeping in mind thjat there are good specialists at knh			4	26	5	10	94	26	3	2	Married	2	1	6
325	2151394	B.O	11	2	2	4	2021-08-08	2	Kibera	2	4	18:00:00	2021-08-08	2	1	#NULL!	1	90	1	2					After the fall she was carried by a good samaritan since she was new in Kibera. they were trying to locate a near hoospital in kibera the landed at KNH unknowingly			4	26	5	11	212	52	3	1	Separated & Divorced	2	1	7
236	2169451	B.O	14	2	8	5	2021-11-18	2	Industrial area	10	5	19:59:59.971000	2021-11-18	2	1	#NULL!	1	90	1	6	patient was well until yesterday at around 8 pm when he was hit by a car while riding a motorbike at industrial area while with other two people who sustained minor injuries.				the patient was brought to knh by police land cruiser			4	26	5	16	208	33	3	2	Married	2	7	6
198	2161115	B.O	12	2	9	3	2021-10-02	2	Kibera	11	3	10:59:59.971000	2021-10-02	2	1	#NULL!	1	90	1	5		Mbagathi didn't have xray services so the patient was referredd to knh						4	26	5	56	103	3	1	2	Minor	2	9	5
363	1221672	B.O	21	2	9	5	2021-10-14	1		#NULL!	#NULL!	#NULL!	#NULL!	2	1	#NULL!	1	90	3	4					patient's preference because she always knows that KNH is the best in giving quality healthcare services.			4	26	5	56	122	14	1	2	Minor	2	#NULL!	#NULL!
271	2154753	B.O	4	2	2	5	2021-08-19	1		#NULL!	#NULL!	#NULL!	#NULL!	2	1	#NULL!	1	90	3	4							she has been to knh since 2014 when she was given dr ombaki so she has never thought of going to any hospital because she believes in knh for quality life assurance	4	26	5	56	103	45	3	1	Married	2	9	7
840	2171421	B.O	5	2	3	2	2021-12-06	1		#NULL!	#NULL!	#NULL!	#NULL!	2	1	#NULL!	1	90	3	4					reliable hospital ./good doctors ./good hospital ./cheaper compared to other hospitals			4	26	5	64	229	73	4	1	Married	2	10	8
378	2170920	B.O	15	2	3	3	2021-12-04	2	Mathare	3	1	03:00:00	2021-12-03	2	1	#NULL!	1	90	1	2				went to hospital in kasarani then they were referred to knh hospital because they didn't have the machines to diagnose the fracture . like the xrays. it was a private hospital so they lacked a doctor who could handle the case				4	26	5	92	152	66	4	1	Widow	2	2	6
419	2172906	B.O	14	2	3	2	2021-12-20	2	Muthaiga	3	4	22:00:00.029000	2021-12-19	2	1	#NULL!	1	90	1	6	patient was knocked down by a vehicle while crossing the road				was brought in to kenyatta national hospital by an ambulance later the mum was called			4	26	5	91	253	36	3	2	Single	2	2	3
57	2166757	B.O	14	2	8	2	2021-11-08	2	Juja Road	10	4	19:00:00.029000	2021-11-07	2	1	#NULL!	1	90	1	6	patient was hit by a matatu. patient was intoxicated.						brought in by an ambulance	4	26	5	92	152	26	3	2	Married	2	2	7
772	2163046	B.O	11	2	9	7	2021-10-13	2	roundabout- amboseli (kawangware)	10	5	16:59:59.971000	2021-11-11	2	1	#NULL!	1	90	1	6	he was a passenger on a motorbike that was accidentally hit by a moving vehicle		lack of equipments thatis xrays	referred to knh by doctors of mary immaculate due to fracture of the leg	financial affordability. they believed knh is cheaper and affordable. lack of metal in mary immaculate for the leg to be put			4	26	5	10	94	19	2	2	Single	2	1	6
194	2150187	B.O	15	2	2	4	2021-08-01	2	Jogoo Road	6	3	15:00:00	2021-07-31	2	1	#NULL!	1	90	1	6	patient thrown out of a vehicle that was involved in an accident						patient was given first aid at mama lucy's and later transferred to knh	4	26	5	17	243	35	3	2	Married	2	2	8
598	2161629	B.O	15	2	9	3	2021-10-09	2	Town - CBD	11	1	09:29:59.971000	2021-10-08	2	1	#NULL!	1	90	1	5					he was brought in by a good samaritan			4	26	5	36	25	55	3	2	Separated & Divorced	2	2	6
181	2166593	B.O	15	2	8	4	2021-11-14	2	Mombasa Road	10	4	19:00:00.029000	2021-11-14	2	1	#NULL!	1	90	1	2							after being rejected in a clinic nearby, the family brought the patient to knh	4	26	5	16	172	28	3	2	Single	2	7	7
411	2154118	B.O	11	2	2	6	2021-08-31	2	Industrial Area	2	6	09:45:00	2021-08-31	2	1	#NULL!	1	90	1	6	patient was a pedestrian along industrial area when he was knocked by a motorbike				KNH preferred by well-wishers		the people who were presented at the area of accident opted for knh	4	26	5	16	173	46	3	2	Married	2	2	6
188	2174653	B.O	12	2	3	5	2021-12-30	2	Kangundo road	3	7	15:00:00	2021-12-29	2	1	#NULL!	1	90	1	6	hit by a motorbike while crossing the road				parents decided to seek further medical attention at knh			4	26	5	15	21	12	1	1	Minor	2	11	6
921	2156265	B.O	11	2	10	7	2021-09-22	2	Embakasi	12	6	12:00:00	2021-09-21	2	1	#NULL!	1	90	1	6	involved in RTA as a passenger on a motorbike when they were hit by a matatu							4	26	5	16	208	30	3	2	Married	2	2	7
397	2163198	B.O	14	2	9	4	2021-10-17	2	Kayole	11	3	09:00:00	2021-10-16	2	1	#NULL!	1	90	1	2					patient preference after being advised by a neighbour who was working @ knh			4	26	5	13	95	17	2	2	Single	2	4	7
646	2166601	B.O	11	2	10	5	2021-09-09	2	Kyang'ombe road	10	2	19:00:00.029000	2021-11-08	2	1	#NULL!	1	90	1	6	hit by a car while trying to cross the road		the hospital he visited could not handle his condition as they didnt have the necessary infrastructure					4	26	5	16	208	25	3	2	Separated & Divorced	2	2	6
512	2156579	B.O	15	2	10	3	2021-09-11	2	Eastleigh	12	3	12:00:00	2021-09-11	2	1	#NULL!	1	90	1	6	pt was run over by the vehicle (lorry) and sustained injury	for further management						4	26	5	15	21	45	3	2	Married	2	2	7
530	2154011	B.O	16	2	2	3	2021-08-28	2	Industrial Area	2	7	00:00:00	2021-08-25	2	1	#NULL!	1	90	1	6	pt involved in an RTA along industrial area while intoxicated. pt fell down while intoxicated							4	26	5	16	173	50	3	2	Separated & Divorced	2	2	6
263	2159674	B.O	14	2	9	6	2021-10-12	2	Mlango kubwa area	12	2	18:00:00	2021-09-06	2	1	#NULL!	1	90	2	6	patient was a pillion on a bodaboda, was hit from the side by a vehicle and landed in a ditch.				the patient had alot of misunderstanding there and they they had no enough beds in the hospital.		there was delayed services . the doctor said he was to be put on chuma hence was referred	4	26	5	13	95	50	3	2	Married	2	1	6
624	2156241	B.O	11	2	10	7	2021-09-22	2	Pipeline	12	6	04:00:00.029000	2021-09-21	2	1	#NULL!	1	90	1	1					he was impatient at mama lucy he couldnt wait any longer since he was in pain and nobody was attending to him at the *accident and emergency area* so he left to knh			4	26	5	16	208	25	3	2	Married	2	7	7
893	2171245	B.O	2	2	8	3	2021-11-27	2	Town - CBD	10	3	15:00:00	2021-11-27	2	1	#NULL!	1	90	3	6	involved in RTA						nearer to the scene of accident	4	26	5	14	27	45	3	2	Married	2	4	8
460	2166080	B.O	15	2	8	5	2021-11-04	1		#NULL!	#NULL!	#NULL!	#NULL!	2	1	#NULL!	1	90	2	4				mama lucy hospital did not have the skillset to treat malunion	they opted to come to knh for further treatment			4	26	5	13	123	29	3	2	Married	2	7	7
79	2153720	B.O	15	2	8	7	2021-11-24	#NULL!		#NULL!	#NULL!	#NULL!	#NULL!	2	1	#NULL!	1	90	2	4							After failing to see an orthopaedic doctor, they decided to bring the patient to knh	4	26	5	13	95	31	3	2	Married	2	2	7
906	2153661	B.O	2	2	2	2	2021-08-16	1		#NULL!	#NULL!	#NULL!	#NULL!	2	1	#NULL!	1	90	3	4					was in nairobi west hospital but was not satisfied with treatment. was referred to dr. wamutitu and then ended up being admitted to knh since that is where he works			4	26	5	14	27	34	3	2	Married	4	1	7
643	2154782	B.O	22	2	2	2	2021-08-23	1		#NULL!	#NULL!	#NULL!	#NULL!	2	1	#NULL!	1	90	3	4					pt saw knh was a better option			4	26	5	15	21	35	3	1	Married	2	1	6
562	2141388	B.O	15	2	2	3	2021-08-21	1		#NULL!	#NULL!	#NULL!	#NULL!	2	1	#NULL!	1	90	1	5					was initially seen in knh and preferred to be seen in knh again	Financial constraints TO GO TO PRIVATE FACILITY		4	26	5	96	206	38	3	2	Single	2	12	6
455	2170809	B.O	14	2	3	7	2021-12-01	1		#NULL!	#NULL!	#NULL!	#NULL!	2	1	#NULL!	1	90	1	4				she was going to mediheal but was advised by her doctor to come to knh for an MRI because of affordability interms of use of NHIF and in mediheal was not supporting MRI had to pay in cash				4	26	5	13	95	51	3	1	Married	2	2	6
158	1740153	B.O	15	2	9	2	2021-10-25	1		#NULL!	#NULL!	#NULL!	#NULL!	2	1	#NULL!	1	90	2	4							KNH WAS NEAR	4	26	5	36	25	64	3	1	Married	2	1	6
140	2164410	B.O	14	2	9	4	2021-10-17	2	Thika Road	11	4	19:59:59.971000	2021-10-17	2	1	#NULL!	1	90	1	6	patient was knocked down by a vehicle while riding his motorcycle. he was intoxicated						brought in by an ambulance	4	26	5	56	127	27	3	2	Single	2	11	8
632	2174742	B.O	19	2	3	2	2021-12-20	2	Kamiti Prison	3	5	15:00:00	2020-12-17	2	2	2	1	90	3	6	patient was hit by a motorcycle when he was a pedestrian	at ku hospital they said that they were not taking health cover from police services and they decided to go to knh						4	9	3	94	74	2	1	2	Minor	2	9	3
905	2158857	B.O	3	2	10	7	2021-09-15	2	Ruiru	12	1	12:00:00	2021-09-03	2	1	#NULL!	1	90	3	6	RTA along bypas was driving a PSV that lost control and rolled				IS A staff in KNH and preferred to be seen at KNH			4	9	3	93	219	53	3	2	Married	2	1	7
895	2170291	B.O	20	2	8	5	2021-11-25	1		#NULL!	#NULL!	#NULL!	#NULL!	2	1	#NULL!	1	90	3	4					patient preferred tp be operated by a doctor in KNH and thats why she came to KNH			4	26	5	41	90	27	3	1	Single	2	4	8
170	1986172	B.O	22	2	10	5	2021-09-30	1		#NULL!	#NULL!	#NULL!	#NULL!	2	1	#NULL!	1	90	3	4					patient has her own specific doctor at knh			4	26	5	14	248	69	4	1	Married	4	12	7
84	2162451	B.O	4	2	9	1	2021-10-08	2	Utawala	7	1	07:59:59.971000	2021-06-18	2	1	#NULL!	1	90	3	2					Patient wanted to see a specialist (orthopaedic)	Financial constraints in public hospitals.		4	26	5	14	248	76	4	1	Widow	2	2	6
902	2153849	B.O	14	2	2	2	2021-08-23	2	State Road	2	2	12:00:00	2021-08-23	2	1	#NULL!	1	90	1	6	polytrauma involved in RTA. was hit by a moving vehicle along state house road and brught to knh						Nearer to KNH and the vehicle accident owner decided to bring him to KNH	4	9	3	24	40	47	3	2	Married	2	2	8
826	2166844	B.O	15	2	8	5	2021-11-04	2	Bomas of Kenya	10	5	10:00:00.029000	2021-11-04	2	1	#NULL!	1	90	1	3					the good samaritan preferred to be seen at KNH due to availability of specialized doctors and cheaper/ affordable services			4	38	13	8	118	43	3	2	Married	2	5	7
648	2169509	B.O	11	2	8	3	2021-11-20	2	ngong-matasia road	10	1	19:00:00.029000	2021-11-19	2	1	#NULL!	1	90	1	2					the patient chose knh because it has better services and doctors			4	7	2	32	195	47	3	2	Married	2	1	7
640	2156454	B.O	15	2	10	1	2021-09-17	2	Ngong Road	12	1	06:29:59.971000	2021-09-17	2	1	#NULL!	1	90	1	6	involved in a motorvehicle collision as a lorry driver head on collision with a minibus						area of accident was closer to kenyatta than any other health facility	4	9	3	94	219	21	2	2	Single	2	3	7
688	2172952	B.O	11	2	3	6	2021-12-21	2	Marikiti	3	2	12:00:00	2021-12-20	2	1	#NULL!	1	90	1	6	patient was involved in an RTA while pushing his cart and was hut by an oncoming vehicle	there was no any other available hospital so the patient came direct to knh						4	26	5	13	95	26	3	2	Married	2	2	6
843	2172674	B.O	15	2	3	2	2021-12-13	2	Thika Road - Safari Park	3	2	19:00:00.029000	2021-12-13	2	1	#NULL!	1	90	1	6	involved in an RTA. was on a motorbike and was hit from behind by a vehicle (intoxicated )	patient was brought by an ambulance direct to knh since he was unconscious						4	26	5	91	253	39	3	2	Married	2	7	7
745	2170971	B.O	15	2	3	4	2021-12-05	2	Moi Avenue	3	3	19:59:59.971000	2021-12-04	2	1	#NULL!	1	90	1	1					had a doctor friend he knew at KNH		closer to KNH	4	26	5	10	94	27	3	2	Separated & Divorced	2	2	7
900	2067469	B.O	11	2	2	7	2021-08-18	1		#NULL!	#NULL!	#NULL!	#NULL!	2	2	2	1	90	2	4						STUDENT AND COULD NOT AFFORD PRIVATE FEES		4	26	5	96	246	20	2	2	Single	2	11	8
897	2148266	B.O	15	2	10	7	2021-09-08	1		#NULL!	#NULL!	#NULL!	#NULL!	2	2	1	1	90	2	4		specialized doctors				affordable services		4	26	5	56	97	25	3	2	Single	2	11	8
909	2151617	B.O	14	2	2	4	2021-08-15	1		#NULL!	#NULL!	#NULL!	#NULL!	2	1	#NULL!	1	90	1	4							streetman- stays around the city mortuary- proximity to knh	4	26	5	56	18	39	3	2	Single	2	12	3
187	2158591	B.O	20	2	10	6	2021-09-14	2	Kitui	12	3	10:59:59.971000	2021-09-11	2	1	#NULL!	1	90	3	6	Was riding on a motorcycle 3 days ago (as a passenger) accidentally fell of sustaining injury to the right ankleaccidentally fell	Kitui surgeon was transfered to Kijabe hospital. He had an option of either gong to Kijabe or KNH hospital. Did scans at Kitui general Hospital and waited for approval from Machakos doctors and kitui doctors for further treatment. Referred to KNH from Kitui general hospital. Go get orthopaedic surgeon to get better treatment since they didnt have an orthopaedic specialist						4	26	5	14	238	52	3	2	Married	2	4	8
157	2069332	B.O	20	2	9	6	2021-10-26	1		#NULL!	#NULL!	#NULL!	#NULL!	2	1	#NULL!	1	90	3	4							patient was unconscious and found himeself at knh	4	14	9	53	120	41	3	2	Married	2	4	7
230	2157060	B.O	15	2	10	7	2021-09-22	2	Kikuyu	4	2	10:59:59.971000	2021-02-22	2	2	2	1	90	2	2		went to kikuyu hospital for treatment and it was successful but unfortunately kikuyu did not notice the hand. few days later, the wife noticed that he could not hold or take anything using his hand. one of the shoulder (the unaffected part) was lowerr than the affected side. she decided to bring him to knh since she feared it was a complicated case.						4	9	3	47	106	47	3	2	Married	2	2	7
877	2156610	B.O	15	2	10	4	2021-09-12	2	Pipeline	12	4	04:00:00.029000	2021-09-12	2	1	#NULL!	1	90	1	6	was driving a vehicle at a speed of about 100 km/hr. reports that the tyre burst and he lost control of the car that crushed in to the roadside. the people had seatbelt on				preferred KNH due to good services and specialized care	Kikuyu Mission is abit expensive and costly		4	9	3	47	106	34	3	2	Married	2	4	8
180	2151463	B.O	11	2	2	2	2021-08-09	2	Kikuyu	2	4	19:59:59.971000	2021-08-08	2	1	#NULL!	1	90	1	2		the patient's mother believed knh would offer best services to the patient and later transferred him from kikuyu hospital						4	9	3	47	106	37	3	2	Single	2	1	6
742	2172912	B.O	14	2	3	2	2021-12-20	2	Gikambura	3	5	16:59:59.971000	2021-12-16	2	2	2	1	90	1	2					the patient chose to go to knh after she was told there are no dctors in kikuyu (most doctors had gone on leave ) so they thought knh is a big hospital and there are many doctors thats how they landed here			4	9	3	47	36	57	3	1	Married	2	12	7
370	2156440	B.O	14	2	10	1	2021-09-17	1		#NULL!	#NULL!	#NULL!	#NULL!	2	2	1	1	90	1	4					the case was serious and the hospital was not able to handle and advised they have good doctor and good facility			4	18	9	39	81	65	4	2	Widow	2	5	6
412	2133991	B.O	15	2	2	2	2021-08-09	2	Juja Road	2	3	13:59:59.971000	2021-08-07	2	2	2	1	90	2	6	involved in RTA yesterday at 2pm juja road by a motorbike and sustained the mentioned injuries				patient wanted to do CT scans of the leg @ knh and was advised that its offered @ a cheaper cost			4	26	5	36	25	61	3	1	Married	2	4	7
282	2151697	B.O	14	2	2	6	2021-08-17	2	STEAL STONE CO.	2	6	22:59:59.971000	2021-08-17	2	1	#NULL!	1	90	1	5							his company (steel stone co) decided to take him to knh since they believe in National hospital and as per their rules (when client is injured during work time they will cater for the bills hence taking the client to the hospital)	4	18	9	72	161	37	3	2	Married	2	4	7
815	2158590	B.O	4	2	10	2	2021-09-13	2	Kariobangi	12	4	12:00:00	2021-09-05	2	1	#NULL!	1	90	3	5		its a preference of the patient to go to knh since they are used to receiving health services at knh private sector						4	26	5	41	87	50	3	1	Single	2	4	7
323	2151697	B.O	14	2	2	6	2021-08-17	2	STEAL STONE CO.	2	6	10:00:00.029000	2021-08-17	2	1	#NULL!	1	90	1	5					his company (steal stone co) decided to take hime to knh since they believe in national hospital and as per their rules (when client is injured during work time they will cater for the bills hence taking the client to the hospital)			4	18	9	72	161	37	3	2	Married	2	4	7
110	2151737	B.O	12	2	9	6	2021-10-12	1		#NULL!	#NULL!	#NULL!	#NULL!	2	1	#NULL!	1	90	2	4							referred from huruma nursing home since they couldn't handle the patient's situation.	4	26	5	16	208	7	1	1	Minor	2	11	6
775	2151310	B.O	15	2	2	7	2021-08-04	2	Ngara	2	6	09:29:59.971000	2021-08-03	2	1	#NULL!	1	90	1	6	pt involved in RTA and sustained spinal injuries, pelvic pain and left hip pain					the patient had an active nhif and it could not work in the hospital he was taken to so they brought her to knh so that nhif could cover her bills		4	9	3	94	67	24	2	1	Single	2	4	8
755	2172833	B.O	4	2	3	3	2021-12-18	2	PARKLANDS HOSTEL	3	3	03:20:00.010000	2021-12-18	2	1	#NULL!	1	90	1	2				referred to knh by an ambulance	many people said she brought to knh for better services			4	26	5	96	194	20	2	1	Single	2	11	8
254	2161156	B.O	2	2	9	2	2021-10-04	2	KENYATTA ROAD TO GATUNDU	11	3	19:30:00	2021-10-02	2	1	#NULL!	1	90	3	6	patient involved in head on collision as a driver Rav 4			no xray equipment			Was uncosious durng tme of accident. Has relative who works at KNH	4	9	3	22	41	33	3	2	Married	2	4	8
112	2162559	B.O	3	2	9	7	2021-10-13	2	Gatundu	12	6	19:00:00.029000	2021-09-14	2	1	#NULL!	1	90	3	2							After the plaster removal, the parents decided to take the patient to knh just incase any anormaly would be observed on the patient.	4	26	5	41	216	16	2	2	Single	2	11	7
649	2144299	B.O	11	2	10	7	2021-09-08	2	embu-mutate road	7	4	18:29:59.971000	2021-06-20	2	1	#NULL!	1	90	2	6	patient was involved in RTA when he was hit by a van and sustained right compound tibia/fibula fracture (open) and closed left T/F and a mild head injury			gatundu level 4 was expensive. knh is better and has the best doctors. its a friendly place.	they were neglected because they didnt have cash with them	it was cheaper compared to Gatundu level 4 hospital		4	26	5	102	207	41	3	2	Married	2	2	6
892	2168317	B.O	2	2	8	5	2021-11-11	1		#NULL!	#NULL!	#NULL!	#NULL!	2	1	#NULL!	1	90	3	4						Financial constraints - dr Farzal was their doctor and they were offered a cheaper option of going to knh instead of Aga Khan hospital		4	9	3	23	34	63	3	2	Separated & Divorced	2	5	8
757	2155713	B.O	5	2	2	5	2021-08-26	1		#NULL!	#NULL!	#NULL!	#NULL!	2	1	#NULL!	1	90	3	4		NOK (Vitalis otieno) says there were no special treatment at the aga khan branch						4	18	9	72	235	13	1	1	Minor	2	11	6
637	2171551	B.O	3	2	3	1	2021-12-10	1		#NULL!	#NULL!	#NULL!	#NULL!	2	1	#NULL!	1	90	3	4				knew a doctor from knh. dr fazal. he is a doctor. (spine specialist). he (doctor) told him to come here and receive treatment here in knh he felt numbness in his legs				4	9	3	43	203	58	3	2	Married	2	9	7
903	2156493	B.O	15	2	10	3	2021-09-18	2	home	12	1	19:00:00.029000	2021-09-17	2	1	#NULL!	1	90	1	2								4	26	5	56	103	33	3	1	Single	2	2	7
796	2166920	B.O	11	2	9	4	2021-10-31	2	kiambaa road	11	4	18:29:59.971000	2021-10-31	2	1	#NULL!	1	90	1	6	patient was accidentally hit by a motorbike in the right lower limb							4	9	3	47	228	55	3	2	Married	2	5	6
527	2169636	B.O	11	2	8	6	2021-11-23	2	Gikomba	10	6	00:00:00	2021-11-23	2	1	#NULL!	1	90	1	5								4	26	5	64	148	29	3	2	Separated & Divorced	2	2	6
833	2154015	B.O	15	2	2	3	2021-08-28	2	Thika Road	2	1	21:29:59.971000	2021-08-27	2	1	#NULL!	1	90	1	6	*went to metropolitan hospital for imaging*							4	26	5	64	13	25	3	2	Single	2	#NULL!	8
793	2169482	B.O	15	2	8	1	2021-11-19	2	Mlango kubwa area	10	5	12:00:00	2021-11-18	2	1	#NULL!	1	90	1	6	was hit by a speeding motorcycle while standing by the road side of mlango kubwa and he fell in the drain where he sustained a sift tissue injury on the lower limb							4	26	5	92	48	39	3	2	Married	2	2	7
543	2153998	B.O	15	2	2	1	2021-08-27	2	Kariokor	2	1	10:59:59.971000	2021-08-27	2	1	#NULL!	1	90	3	6	pt was hit by a lorry at a garage							4	23	4	46	176	18	2	1	Single	2	11	8
78	2164450	B.O	11	2	9	6	2021-10-19	2	South C	11	2	17:24:59.962000	2021-10-18	2	1	#NULL!	1	90	1	6	Patient was hit by a speeding personal vehicle that did not stop. He was hit while crossing the road.						Patient was brought by an ambulance to knh.	4	26	5	64	229	39	3	2	Single	2	2	3
789	2157097	B.O	14	2	10	5	2021-09-09	2	Kitale	12	3	00:00:00	2021-09-04	2	1	#NULL!	1	90	2	2								4	26	5	56	86	23	2	1	Married	2	1	6
856	2173033	B.O	11	2	3	5	2021-12-23	#NULL!		#NULL!	#NULL!	#NULL!	#NULL!	2	1	#NULL!	1	90	1	#NULL!								4	26	5	56	103	34	3	2	Single	2	2	6
890	2173651	B.O	3	2	3	7	2021-12-15	2	Uthiru	12	7	12:00:00	2021-09-22	2	2	1	1	90	3	6	involved in RTA in sept 2021							4	9	3	98	241	40	3	2	Married	2	4	8
783	2161110	B.O	15	2	9	3	2021-10-02	2	Jogoo Road	11	3	00:00:00	2021-10-02	2	1	#NULL!	1	90	1	6	involved in an RTA and sustained left lower limb injury. history of having been involved in RTA along jogoo road at shauri moyo by a speeding car.							4	26	5	92	160	38	3	2	Married	2	1	6
540	2172843	B.O	14	2	3	3	2021-12-18	2	southern bypass	3	3	13:59:59.971000	2021-12-18	2	1	#NULL!	1	90	1	6	pt was rear ended by another vehicle - involved							4	26	5	14	24	26	3	2	Married	2	11	8
538	2161679	B.O	11	2	9	2	2021-10-11	2		11	2	00:00:00	2021-10-04	2	1	#NULL!	1	90	1	2								4	26	5	56	17	33	3	1	Single	2	4	#NULL!
567	2169501	B.O	11	2	8	3	2021-11-20	2	Mathare	10	7	00:00:00	2021-11-17	2	1	#NULL!	1	90	1	2								4	26	5	92	152	56	3	2	Widow	4	2	7
552	1864905	B.O	11	2	3	2	2021-12-20	2		3	4	00:00:00	2021-12-19	2	1	#NULL!	1	90	1	2								4	26	5	64	13	74	4	1	Single	2	1	6
551	2169700	B.O	15	2	8	5	2021-11-25	2		10	5	10:00:00.029000	2021-11-25	2	1	#NULL!	1	90	1	5								4	26	5	41	216	31	3	2	Married	2	2	#NULL!
831	2152093	B.O	12	2	2	2	2021-08-09	2		2	1	00:00:00	2021-08-06	2	1	#NULL!	1	90	2	6	WAS involved in RTA (motrobike crush). he was a passenger , the bike hit a small bump on the road and lost control. they were all thrown off							4	26	5	56	103	12	1	2	Minor	2	11	6
862	2169044	B.O	12	2	8	2	2021-11-29	1		#NULL!	#NULL!	#NULL!	#NULL!	2	1	#NULL!	1	90	2	4								4	26	5	41	200	13	1	2	Minor	2	11	6
904	2049804	B.O	3	2	10	5	2021-09-30	1		#NULL!	#NULL!	#NULL!	#NULL!	2	1	#NULL!	1	90	3	4								4	7	2	32	195	21	2	2	Single	2	4	8
794	2161160	B.O	14	2	9	2	2021-10-04	1		#NULL!	#NULL!	#NULL!	#NULL!	2	2	2	1	90	1	4								4	26	5	36	181	27	3	2	Single	2	#NULL!	7
566	2156664	B.O	15	2	10	6	2021-09-14	1		#NULL!	#NULL!	#NULL!	#NULL!	2	2	2	1	90	1	4								4	26	5	36	181	37	3	2	Separated & Divorced	2	12	7
884	2149474	B.O	14	2	8	6	2021-11-02	1		#NULL!	#NULL!	#NULL!	#NULL!	2	1	#NULL!	1	90	2	#NULL!								4	26	5	41	90	39	3	1	Married	2	1	7
568	2169382	B.O	14	2	8	7	2021-11-17	1		#NULL!	#NULL!	#NULL!	#NULL!	2	1	#NULL!	1	90	1	4								4	14	9	80	185	44	3	2	Separated & Divorced	2	2	6
798	2152965	B.O	22	2	2	1	2021-08-06	1		#NULL!	#NULL!	#NULL!	#NULL!	2	1	#NULL!	1	90	3	4								4	26	5	102	80	50	3	1	Married	2	12	8
542	2040516	B.O	21	2	2	3	2021-08-14	1		#NULL!	#NULL!	#NULL!	#NULL!	2	1	#NULL!	1	90	3	4								4	27	6	82	189	50	3	1	Married	2	4	#NULL!
571	1840672	B.O	14	2	8	4	2021-11-28	1		#NULL!	#NULL!	#NULL!	#NULL!	2	1	#NULL!	1	90	1	4								4	18	9	72	161	52	3	1	Married	2	1	7
891	2156196	B.O	4	2	3	1	2021-12-03	1		#NULL!	#NULL!	#NULL!	#NULL!	2	2	1	1	90	3	4								4	9	3	94	219	58	3	1	Married	2	12	7
886	2155678	B.O	20	2	10	6	2021-09-28	1		#NULL!	#NULL!	#NULL!	#NULL!	2	1	#NULL!	1	90	3	5								4	11	7	50	99	69	4	1	Married	2	4	8
846	2160876	B.O	12	2	8	6	2021-11-09	1		#NULL!	#NULL!	#NULL!	#NULL!	2	1	#NULL!	1	83	1	4								4	21	7	25	155	31	3	2	Single	2	4	8
6	2131891	EOO	11	2	4	5	2022-02-10	2	Tononoka	8	5	01:00:00.029000	2021-03-25	2	1	#NULL!	1	67	1	6	patienty was well until yesterday when he was hit by personal vehicle while on bodaboda			taken to mama xlucy but due to unavailability of metal to be placed in her leg and his condition was beyond their capability he was referred to knh for surgery and availability of orthopaedic surgeon				4	26	5	36	239	16	2	2	Minor	2	11	7
296	2171413	B.O	5	2	3	2	2021-12-06	2	Isiolo	3	1	21:00:00	2021-12-03	2	2	2	1	33	3	2							patient was in a critical condition and needed immediate care.	4	7	2	32	214	24	2	1	Single	2	4	8
360	2151263	B.O	14	2	2	6	2021-08-03	2	Homa Bay	6	6	06:09:59.962000	2021-07-13	2	2	2	1	30	1	1		for further management	for further management	for further management	after discharge from homa bay hsp he stayed for seven days the he noticed that his hand was rotting then he went to st mary's mumia's which they told him it is impossible	he later travelled back to NAIROBI and went to German doctors who later referred him to KNH for quick intervention		4	26	5	15	21	36	3	2	Married	2	2	6
45	2170968	EOO	15	2	3	4	2021-12-05	2	Uthiru	3	4	15:00:00	2021-12-05	2	1	#NULL!	1	#NULL!	1	6	Patient was hit by a vehicle while crossing the road					Patients preference due to money constraints during that time		4	9	3	47	249	43	3	2	Married	2	2	7
42	2153378	EOO	20	2	2	5	2021-08-12	1		#NULL!	#NULL!	#NULL!	#NULL!	2	1	#NULL!	1	#NULL!	3	4							The patient was taken by ambulance to knh after accident	4	26	5	41	90	28	3	2	Single	2	11	8
24	2072036	EOO	4	2	8	5	2021-11-18	2	Mwea	#NULL!	#NULL!	04:59:59.971000	#NULL!	2	1	#NULL!	1	#NULL!	3	6	PATIENT HIT BY A MOTOCYCLE				PATIENT WAS NNOT REFERRED BUT DECIDED TO VISIT KNH AFTER FEELING BACK PAIN AND NUMBNESS, HE USUALLY RECEIVES TREATMENT FROM KNH BECAUSE HE LIVES IN NAIROBI, HE CAME TO KNH FEW DAYS AFTER TREATMWNT FROM MWEA WITHOUT GETTING BETTER.			4	9	3	94	74	38	3	1	Single	2	4	8
15	2172917	EOO	13	2	3	2	2021-12-20	2	Utawala	3	4	09:00:00	2021-12-19	2	1	#NULL!	1	#NULL!	1	6	pt fell while riding motocycle	goo doctors		he was taken to mission hospital after the accident but was referred to knh by the hospital because of lack of equipment to handle the case fully.	the family opted for knh because of good doctors, good services and when the doctor talks to you you understand what he is saying.			4	26	5	16	208	24	2	2	Married	2	7	7
34	2163020	EOO	11	2	9	6	2021-10-12	2	Mombasa Road	11	2	22:00:00.029000	2021-10-11	2	1	#NULL!	2	#NULL!	1	6	PATIENT WAS RIDING A MOTORBIKE WHEN HE LOST CONTROL AND LANDED IN A DITCH	MARIAKANI COTTAGE HOSPITAL COULD NOT HANDLE THE CASE HENCE REFERRED THE PATIENT TO SHALOM BUT ON ARRIVAL THE DOCTOR SAID THE CASE CAN BE HANDLED WELL AT KNH AND THEY WERE GIVEN AMBULANCE ALTHOUGH THY ASKED FOR DISCHARGE ON THE SECOND DAY AT THE FACILITY TO COPTIC SINCE KNH WAS FULLY BOOKED FOR THREE WEEKS.						4	26	5	14	248	29	3	2	Married	2	2	8
23	2168384	EOO	5	2	8	4	2021-11-14	2	Matuu	#NULL!	#NULL!	#NULL!	#NULL!	2	2	2	1	#NULL!	3	6	HISTORY OF RTA WHERTE SHE SUSTAINED FRACTURE OF THE LEFT DISTAL RADIAL ULNAR. SHE WAS RIDING A MOTORCYCLE, COLLIDED WITH A CAR.	IT WAS THE DOCTORS ADVICE FROM MATUU OF HAVING KNOWN SPECIALISTS FROM KNH HENCE THE PATIENT TOOK THE ADVUICE.						4	26	5	17	243	20	2	1	Married	2	11	8
38	2049804	EOO	3	2	10	5	2021-09-30	1		#NULL!	#NULL!	#NULL!	#NULL!	2	1	#NULL!	1	#NULL!	3	4					The parents preferred KNH because all along they have been taking their son to KNH as the best hospital concerning health			4	7	2	32	195	21	2	2	Single	2	11	8
4	2122581	EOO	5	2	3	5	2021-12-02	#NULL!		#NULL!	#NULL!	#NULL!	#NULL!	2	1	#NULL!	1	#NULL!	3	4					She was referred to KNH and told that KNH is the best and will offer her good operation services			4	12	11	89	186	66	4	1	Married	2	5	7
54	2165303	EOO	11	2	9	5	2021-10-28	2	Ngong Road	11	7	22:59:59.971000	2021-10-27	2	1	#NULL!	1	#NULL!	1	6	Hit by fast moving vehicle at the back at the right side and sustained injuries						Patient in critical condition, referred to knh for further management	4	7	2	32	195	47	3	2	Married	#NULL!	7	7
21	1676627	EOO	11	2	8	1	2021-11-12	1		#NULL!	#NULL!	#NULL!	#NULL!	2	1	#NULL!	1	#NULL!	2	4					THE PATIENT FAMILY FELT THAT MURANGA HOSPITAL HAD NO GOOD EQUIPMENTS SINCE THE PATIENT WAS NOT RECOVERING AND DECIDED TO TAKE THE PATIENT TO KNH SINCE THE PATIENT DAUGHTER LIVES IN NAIROBI			4	26	5	92	5	72	4	2	Married	2	5	6
36	2168317	EOO	2	2	8	5	2021-11-11	1		#NULL!	#NULL!	#NULL!	#NULL!	2	1	#NULL!	1	#NULL!	3	4		The operation the patient required was beyond Meru general hospital so they were referred to KNH and didn't hesitate						4	9	3	22	98	63	3	2	Married	2	5	8
48	2157137	EOO	20	2	10	5	2021-09-30	1		#NULL!	#NULL!	#NULL!	#NULL!	2	1	#NULL!	1	#NULL!	3	4		Needed surgeon for implants						4	2	13	37	78	20	2	1	Single	2	11	8
40	2168317	EOO	3	2	8	5	2021-11-11	1		#NULL!	#NULL!	#NULL!	#NULL!	2	1	#NULL!	1	#NULL!	3	4					He went to mama Lucy waited for long without assistance and tuned to Lodnon hospital (kuekwa chuma) but since he didn't get good recovery he decided to go to KNH to get the metal removed.			4	26	5	16	208	25	3	2	Married	2	4	8
31	2167590	EOO	15	2	8	1	2021-11-19	1		#NULL!	#NULL!	#NULL!	#NULL!	2	1	#NULL!	1	#NULL!	1	4					PATIENTS FATHER RATES KNH AS FIRST OPTION.			4	26	5	92	48	15	2	2	Minor	2	11	6
