# Supplementary material for: Patterns of facility and patient related factors to the orthopedic and trauma admissions at the Kenyatta National Hospital: A qualitative assessment
Source: PLOS Glob Public Health. 2024 Jan 25;4(1):e0002323. doi: 10.1371/journal.pgph.0002323 (PMC10810445; doi:10.1371/journal.pgph.0002323)
Supplement: S1 File — (ZIP) [file pgph.0002323.s006.zip]

Archive with 11 entries (11 files):
- KII TRANSCRIPTS/ARTHI RIVER SHALLOM HOSPITAL (1).docx
- KII TRANSCRIPTS/KNH KII Transcript.docx
- KII TRANSCRIPTS/Machakos County Referral Hospital Dr Ayuka.docx
- KII TRANSCRIPTS/MAMA LUCY KIBAKI HOSPITAL KII.docx
- KII TRANSCRIPTS/MBAGATHI HOSPITAL DR AGUNDA KII.docx
- KII TRANSCRIPTS/MBAGATHI HOSPITAL MUSA REFERRAL NURSE KII.docx
- KII TRANSCRIPTS/MWINGI COUNTY HOSPITAL.docx
- KII TRANSCRIPTS/NGONG SUB-COUNTY HOSPITAL KII.docx
- KII TRANSCRIPTS/ST FRANCIS COMMUNITY HOSPITAL KII.docx
- KII TRANSCRIPTS/ST PETERS ORTHOPAEDIC KII.docx
- KII TRANSCRIPTS/THIKA LEVEL5 HOSPITAL KII.docx
